# Supplementary material for: Genomic Investigation Reveals Highly Conserved, Mosaic, Recombination Events Associated with Capsular Switching among Invasive Neisseria meningitidis Serogroup W Sequence Type (ST)-11 Strains
Source: Genome Biol Evol. 2016 Jun 11;8(6):2065–75. doi: 10.1093/gbe/evw122 (PMC4943193; doi:10.1093/gbe/evw122)
Supplement: Supplementary Data [file supp_evw122_Supplementary_table.xlsx]

## Sheet: Sheet1
							Strain antigenic type					Capsule gene allelic type
PubMLST ID	Alternate ID	Country	Year	Disease	ST	Clonal complex	PorA VR1	PorA VR2	FetA_VR	fHbp allele	FHbp peptide	rfbC	galE	ctrG	csw	cssC	cssB	cssA	ctrA	ctrB	ctrC	ctrD	galE2	rfbC2	ctrE	ctrF	Total SNP differences from M7124 alleles
2281	M7089	United States	2000	Invasive Meningococcal disease	11	ST-11 complex	5	2	F1-1	9	9	2	10	20	2	4	1	4	2	2	3	6	8	6	45	4	0
2290	M7124	Saudi Arabia	2000	Invasive Meningococcal disease	11	ST-11 complex	5	2	F1-1	9	9	2	10	20	2	4	1	4	2	2	3	6	8	6	45	4	Reference
10436	0290/94	Czech Republic	1994	Invasive Meningococcal disease	247	ST-11 complex	5	2	F3-1	22	22	2	167	20	17	4	1	4	2	2	3	6	8	6	45	4	2
19957	M00 24131	United Kingdom	2000	Invasive Meningococcal disease	11	ST-11 complex	5	2	F1-1	9	9	2	10	20	2	4	1	4	2	2	3	6	8	6	45	4	0
19968	M10 24051	United Kingdom	2010	Invasive Meningococcal disease	11	ST-11 complex	5	2	F1-1	22	22	2	10	20	2	4	1	4	2	2	3	6	8	6	45	4	0
20057	M10 24067	United Kingdom	2010	Invasive Meningococcal disease	11	ST-11 complex	5	2	F1-1	22	22	2	10	20	2	4	1	4	2	2	3	6	8	6	45	137	1
20154	M10 24081	United Kingdom	2010	Invasive Meningococcal disease	11	ST-11 complex	5	2	F1-1	22	22	2	10	20	2	4	1	4	2	2	3	6	8	6	45	4	0
20158	M10 24082	United Kingdom	2010	Invasive Meningococcal disease	11	ST-11 complex	5	2	F1-1	22	22	2	10	20	2	4	1	4	2	2	3	6	8	6	45	4	0
20196	M11 24003	United Kingdom	2011	Invasive Meningococcal disease	11	ST-11 complex	5	2	F1-1	22	22	2	10	20	2	4	1	4	2	2	3	6	8	6	45	4	0
20216	M11 24005	United Kingdom	2011	Invasive Meningococcal disease	11	ST-11 complex	5	2	F1-1	22	22	2	10	20	2	4	1	4	2	2	3	6	8	6	45	4	0
20226	M11 24006	United Kingdom	2011	Invasive Meningococcal disease	11	ST-11 complex	5	2	F1-1	22	22	2	10	20	2	4	1	4	2	2	3	6	8	6	45	4	0
20247	M11 24009	United Kingdom	2011	Invasive Meningococcal disease	11	ST-11 complex	5	2	F1-1	22	22	2	10	60	2	4	1	4	2	2	3	6	8	6	45	4	1
20288	M11 24016	United Kingdom	2011	Invasive Meningococcal disease	11	ST-11 complex	5	2	F1-1	22	22	2	10	20	2	4	1	4	2	2	3	6	8	6	45	4	0
20368	M11 24030	United Kingdom	2011	Invasive Meningococcal disease	11	ST-11 complex	5	2	F1-1	22	22	2	10	20	2	4	1	4	2	2	3	6	8	6	45	4	0
20424	M11 24038	United Kingdom	2011	Invasive Meningococcal disease	11	ST-11 complex	5	2	F1-1	9	9	2		20	2	4	1	4	2	2	3	6		6	45	4	1
20436	M11 24040	United Kingdom	2011	Invasive Meningococcal disease	11	ST-11 complex	5	2	F1-1	22	22	2	10	20	2	4	1	4	2	2	3	6	8	6	45	4	0
20444	M11 24041	United Kingdom	2011	Invasive Meningococcal disease	11	ST-11 complex	5	2	F1-1	22	22	2	10	20	2	4	1	4	2	2	3	6	8	6	45	4	0
20449	M11 24042	United Kingdom	2011	Invasive Meningococcal disease	11	ST-11 complex	5	2	F1-1	22	22	2	10	20	2	4	1	4	2	2	3	6	8	6	45	4	0
20460	M12 24015	United Kingdom	2012	Invasive Meningococcal disease	11	ST-11 complex	5	2	F1-1	22	22	2	10	60	2	4	1	4	2	2	3	6	8	6	45	4	1
20461	M12 24016	United Kingdom	2012	Invasive Meningococcal disease	11	ST-11 complex	5	2	F1-1	22	22	2	10	60	2	4	1	4	2	2	3	6	8	6	45	4	1
20462	M12 24019	United Kingdom	2012	Invasive Meningococcal disease	11	ST-11 complex	5	2	F1-1	22	22	2	10	60	2	4	1	4	2	2	3	6	8	6	45	4	1
21123	M11 24048	United Kingdom	2011	Invasive Meningococcal disease	1860	ST-11 complex	5	2	F1-1	22	22	2	10	20	2	4	1	4	2	2	3	6	8	6	45	4	0
21163	M11 24072	United Kingdom	2011	Invasive Meningococcal disease	11	ST-11 complex	5	2	F1-1	22	22	2	10	20	19	4	1	4	2	2	3	6	8	6	45	4	≥4
21203	M11 24079	United Kingdom	2011	Invasive Meningococcal disease	11	ST-11 complex	5	2	F1-1	22	22	2	10	20	2	4	1	4	2	2	3	6	8	6	45	4	0
21206	M11 24080	United Kingdom	2011	Invasive Meningococcal disease	11	ST-11 complex	5	2	F1-1	22	22	2	10	20	2	4	1	4	2	2	3	6	8	6	45	4	0
21214	M11 24095	United Kingdom	2011	Invasive Meningococcal disease	11	ST-11 complex	5	2	F1-1	22	22	2	10	20	2	4	1	4	2	2	3	6	8	6	45	4	0
21216	M11 24097	United Kingdom	2011	Invasive Meningococcal disease	11	ST-11 complex	5	2	F1-1	22	22	2	10	20	2	4	1	4	2	2	3	6	8	6	45	4	0
21288	M12 24000	United Kingdom	2012	Invasive Meningococcal disease	11	ST-11 complex	5	2	F1-1	22	22	2	10	20	20	4	1	4	2	2	3	6		6	45	4	1
21298	M12 24001	United Kingdom	2012	Invasive Meningococcal disease	11	ST-11 complex	5	2	F1-1	22	22	2	10	20	2	4	1	4	2	2	3	6	8	6	45	4	0
21302	M12 24002	United Kingdom	2012	Invasive Meningococcal disease	11	ST-11 complex	5	2	F1-1	22	22	2	10	20	2	4	1	4	2	2	3	6	8	6	45	4	0
21305	M12 24002	United Kingdom	2012	Invasive Meningococcal disease	11	ST-11 complex	5	2	F1-1	22	22	2	10	20	2	4	1	4	2	2	3	6	8	6	45	180	1
21334	M12 24006	United Kingdom	2012	Invasive Meningococcal disease	11	ST-11 complex	5	2	F1-1	22	22	2	10	20	2	4	1	4	2	2	3	6	8	6	45	4	0
21354	M12 24009	United Kingdom	2012	Invasive Meningococcal disease	11	ST-11 complex	5	2	F1-1	22	22	2	10	20	2	4	1	4	2	2	3	6	8	6	45	4	0
21375	M12 24012	United Kingdom	2012	Invasive Meningococcal disease	11	ST-11 complex	5	2	F1-1	22	22	2	10	20	2	4	1	4	2	2	3	6	8	6	45	4	0
21377	M12 24012	United Kingdom	2012	Invasive Meningococcal disease	11	ST-11 complex	5	2	F1-1	22	22	2	10	20	2	4	1	4	2	2	3	6	8	6	45	4	0
21381	M12 24013	United Kingdom	2012	Invasive Meningococcal disease	11	ST-11 complex	5	2	F1-1	22	22	2	10	20	2	4	1	4	2	2	3	6	8	6	45	4	0
21386	M12 24014	United Kingdom	2012	Invasive Meningococcal disease	10284	ST-11 complex	5	2	F1-1	22	22	2	10	20	2	4	1	4	2	2	3	6	8	6	45	4	0
21446	M12 24024	United Kingdom	2012	Invasive Meningococcal disease	11	ST-11 complex	5	2	F1-1	22	22	2	10	20	2	4	1	4	2	2	3	6	8	6	45	4	0
21492	M12 24031	United Kingdom	2012	Invasive Meningococcal disease	11	ST-11 complex	5	2	F1-1	22	22	2	10	20	2	4	1	4	2	2	3	6	8	6	45	4	0
21499	M12 24032	United Kingdom	2012	Invasive Meningococcal disease	11	ST-11 complex	5	2	F1-1	22	22	2	10	20	2	4	1	4	2	2	3	6	8		45	4	0
21573	SA_serogr	South Africa	2008	Invasive Meningococcal disease	11	ST-11 complex	5	2	F1-1	9	9	2		20	2	4	1	4	2	2	3	6		6	45	4	1
21578	SA_serogr	South Africa	2004	Invasive Meningococcal disease	11	ST-11 complex	5	2	F1-1	9	9	2		20	2	4	1	4	2	2	3	6		6	45	4	0
21581	SA_serogr	South Africa	2007	Invasive Meningococcal disease	11	ST-11 complex	5-1	2	F1-1	22	22	2	10	20	2	83	1	4	2	2	3	6	8		45	210	≥4
21582	SA_serogr	South Africa	2010	Invasive Meningococcal disease	11	ST-11 complex	5	2	F1-1	9	9	2		20	2	4	1	4	2	2	3	6			45	4	1
21583	SA_serogr	South Africa	2011	Invasive Meningococcal disease	11	ST-11 complex	5	2	F1-1	9	9	2		20	2	4	1	4	2	2	3	6		6	45	4	1
21584	SA_serogr	South Africa	2006	Invasive Meningococcal disease	11	ST-11 complex	5	2	F1-1	9	9	2	220	20	2	4	1	4	2	2	3	6	8	6	45	4	≥4
21587	SA_serogr	South Africa	2003	Invasive Meningococcal disease	11	ST-11 complex	5	2	F1-1	160	151	2	10	20	2	4	1	4	2	2	3	6	8	6	45	4	0
21588	SA_serogr	South Africa	2005	Invasive Meningococcal disease	11	ST-11 complex	5	2	F1-1	9	9	2		20	2	4	1	4	2	2	3	6	8	6	45	4	1
26898	12002_201	Ireland	2013	Invasive Meningococcal disease	11	ST-11 complex	5	2	F1-1	22	22	2	10	20	2	4	1	4	2	2	3	6	8	6	45	4	0
26899	12003_201	Ireland	2013	Invasive Meningococcal disease	11	ST-11 complex	5	2	F1-1	22	22	2	10	20	2	4	1	4	2	2	3	6	8	6	45	4	0
26914	12018_201	Ireland	2013	Invasive Meningococcal disease	11	ST-11 complex	5	2	F1-1	22	22	2	10	20	2	4	1	4	2	2	3	6	8	6	45	4	0
27087	LNP19995	Burkina Faso	2002	Invasive Meningococcal disease	11	ST-11 complex	5	2	F1-1	62	23	2		30	2	4	1	4	2	2	3	6		6	45	4	1
28114	M12 24033	United Kingdom	2012	Invasive Meningococcal disease	11	ST-11 complex	5-1	10-4	F1-1	22	22	2	10	20	30	4	1	4	2	2	3	6	8	6	45	4	1
28115	M12 24064	United Kingdom	2012	Invasive Meningococcal disease	11	ST-11 complex	5	2	F1-1	22	22	2	10	20	2	4	1	4	2	2	3	6	8	6	45	4	0
28116	M12 24065	United Kingdom	2012	Invasive Meningococcal disease	11	ST-11 complex	5	2	F1-1	22	22	2	10	20	2	4	1	4	2	2	3	6	8	6	45	4	0
28117	M12 24066	United Kingdom	2012	Invasive Meningococcal disease	11	ST-11 complex	7-2	14	F1-1	22	22	2		20	2	4	1	4	2	2	3	6	8	6	45	4	0
28119	M12 24070	United Kingdom	2012	Invasive Meningococcal disease	11	ST-11 complex	5	2	F1-5	22	22	2	10	20	2	4	1	4	2	2	3	6	8	6	45	4	0
28121	M12 24075	United Kingdom	2012	Invasive Meningococcal disease	10651	ST-11 complex	5	2	F1-1	22	22	2	10	20	2	4	1	4	2	2	3	6	8	6	45	4	0
28122	M12 24075	United Kingdom	2012	Invasive Meningococcal disease	11	ST-11 complex	5	2	F1-1	22	22	2	10	20	2	4	1	4	2	2	3	6		6	45	4	0
28125	M12 24077	United Kingdom	2012	Invasive Meningococcal disease	11	ST-11 complex	5	2	F1-1	22	22	2	10	20	2	4	1	4	2	2	3	6	8	6	45	4	0
28128	M12 24082	United Kingdom	2012	Invasive Meningococcal disease	11	ST-11 complex	5	2	F1-1	22	22	2	10	20	2	4	1	4	2	2	3	6	8	6	45	4	0
28131	M12 24089	United Kingdom	2012	Invasive Meningococcal disease	11	ST-11 complex	5	2	F1-1	22	22	2	10	20	2	4	1	4	2	2	3	6	8	6	45	4	0
28132	M12 24089	United Kingdom	2012	Invasive Meningococcal disease	11	ST-11 complex	5	2	F1-1	22	22	2	10	20	2	4	1	4	2	2	3	6	8	6	45	4	0
28134	M13 24001	United Kingdom	2013	Invasive Meningococcal disease	11	ST-11 complex	5	2	F1-1	22	22	2	10	20	32	4	1	4	2	2	3	6	8	6	45	4	2
28135	M13 24002	United Kingdom	2013	Invasive Meningococcal disease	11	ST-11 complex	5	2	F1-1	22	22	2	10	20	2	4	1	4	2	2	3	6	8	6	45	4	0
28136	M13 24002	United Kingdom	2013	Invasive Meningococcal disease	11	ST-11 complex	5	2	F1-1	22	22	2	10	20	2	4	1	4	2	2	3	6	8	6	351	4	≥4
28137	M13 24005	United Kingdom	2013	Invasive Meningococcal disease	11	ST-11 complex	5	2	F1-1	22	22	2		20	2	4	1	4	2	2	3	6	8	6	45	4	0
28138	M13 24006	United Kingdom	2013	Invasive Meningococcal disease	11	ST-11 complex	5	2	F1-1	22	22	2	10	20	2	4	1	4	2	2	3	6	8	6	45	4	0
28139	M13 24007	United Kingdom	2013	Invasive Meningococcal disease	10651	ST-11 complex	5	2	F1-1	22	22	2	10	20	2	4	1	4	2	2	3	6	8	6	45	4	0
28141	M13 24010	United Kingdom	2013	Invasive Meningococcal disease	11	ST-11 complex	5	2	F1-1	22	22	2	10	20	2	4	1	4	2	2	3	6	8	6	45	4	0
28142	M13 24011	United Kingdom	2013	Invasive Meningococcal disease	11	ST-11 complex	5	2	F1-1	22	22	2	10	20	2	4	1	4	2	2	3	6	8	6	45	4	0
28143	M13 24015	United Kingdom	2013	Invasive Meningococcal disease	11	ST-11 complex	5	2	F1-1	22	22	2	10	20	2	4	1	4	2	2	3	6	8	6	45	4	0
28144	M13 24016	United Kingdom	2013	Invasive Meningococcal disease	11	ST-11 complex	5	2	F1-1	22	22	2	10	20	2	4	1	4	2	2	3	6	8	6	45	4	0
28146	M13 24018	United Kingdom	2013	Invasive Meningococcal disease	10651	ST-11 complex	5	2	F1-1	22	22	2	10	20	2	4	1	4	2	2	3	6	8	6	45	4	0
28147	M13 24022	United Kingdom	2013	Invasive Meningococcal disease	11	ST-11 complex	5	2	F1-1	22	22	2	10	20	32	4	1	4	2	2	3	6	8	6	45	4	2
28148	M13 24022	United Kingdom	2013	Invasive Meningococcal disease	10651	ST-11 complex	5	2	F1-1	22	22	2	10	20	2	4	1	4	2	2	3	6	8	6	45	4	0
28149	M13 24023	United Kingdom	2013	Invasive Meningococcal disease	11	ST-11 complex	5	2	F1-1	22	22	2	10	20	32	4	1	4	2	2	3	6	8	6	45	4	2
28150	M13 24024	United Kingdom	2013	Invasive Meningococcal disease	11	ST-11 complex	5	2	F1-1	22	22	2	10	20	32	4	1	4	2	2	3	6	8	6	45	4	2
28151	M13 24024	United Kingdom	2013	Invasive Meningococcal disease	11	ST-11 complex	5	2	F1-1	22	22	2	10	20	20	4	1	4	2	2	3	6		6	45	4	1
28152	M13 24025	United Kingdom	2013	Invasive Meningococcal disease	11	ST-11 complex	5	2	F1-1	22	22	2	10	20	2	4	1	4	2	2	3	6	8	6	45	4	0
28153	M13 24026	United Kingdom	2013	Invasive Meningococcal disease	11	ST-11 complex	5	2	F1-1	22	22	2	10	20	32	4	1	4	2	2	3	6	8	6	45	4	2
28154	M13 24028	United Kingdom	2013	Invasive Meningococcal disease	11	ST-11 complex	5	2	F1-1	22	22	2	10	20	32	4	1	4	2	2	3	6	8	6	45	4	2
28156	M13 24043	United Kingdom	2013	Invasive Meningococcal disease	11	ST-11 complex	5	2	F1-1	22	22	2	10	20	32	4	1	4	2	2	3	6	8	6	45	4	2
28157	M13 24044	United Kingdom	2013	Invasive Meningococcal disease	11	ST-11 complex	5	2	F1-1	22	22	2	10	20	32	4	1	4	2	2	3	6	8	6	45	4	2
28158	M13 24045	United Kingdom	2013	Invasive Meningococcal disease	11	ST-11 complex	5	2	F1-1	22	22	2	10	20	20	4	1	4	2	2	3	6		6	45	4	1
28159	M13 24046	United Kingdom	2013	Invasive Meningococcal disease	11	ST-11 complex	21	16	F1-1	22	22	2	10	20	2	4	1	4	2	2	3	6	8	6	45	4	0
28161	M13 24046	United Kingdom	2013	Invasive Meningococcal disease	11	ST-11 complex	5	2	F1-1	22	22	2	10	20	2	4	1	4	2	2	3	6	8	6	45	4	0
28162	M13 24046	United Kingdom	2013	Invasive Meningococcal disease	11	ST-11 complex	5	2	F1-1	1	1	2	10	20	2	4	1	4	2	2	3	6	8	6	45	4	0
28163	M13 24047	United Kingdom	2013	Invasive Meningococcal disease	11	ST-11 complex	5	2	F1-1	22	22	2	10	20	32	4	1	4	2	2	3	6	8	6	45	4	2
28164	M13 24048	United Kingdom	2013	Invasive Meningococcal disease	11	ST-11 complex	5	2	F1-1	22	22	2	10	20	2	4	1	4	2	2	3	6	8	6	45	4	0
29313	39319	South Africa	2013	Invasive Meningococcal disease	11	ST-11 complex	5	2	F3-2	9	9	2		20	2	4	1	4	2	2	3	6		6	45	4	1
29314	39619	South Africa	2013	Invasive Meningococcal disease	11	ST-11 complex	5	2	F1-1	9	9	2		20	2	4	1	4	2	2	3	6		6	45	4	1
29315	16661	South Africa	2004	Invasive Meningococcal disease	11	ST-11 complex	5	2	F1-1	160	151	2	10	20	2	4	1	4	2	2	3	6	8	6	419	4	1
29316	13283	South Africa	2004	Invasive Meningococcal disease	11	ST-11 complex	5	2	F1-1	9	9	2		20	2	4	1	4	2	2	3	6		6	45	4	0
29317	20033	South Africa	2008	Invasive Meningococcal disease	11	ST-11 complex	5	2	F1-1	9	9	2		20	2	4	1	4	2	2	3	6		6	45	4	1
29318	40328	South Africa	2013	Invasive Meningococcal disease	11	ST-11 complex	5	2	F3-2	9	9	2		20	2	47	1	4	2	2	3	6		6	45	4	≥4
29319	35477	South Africa	2012	Invasive Meningococcal disease	11149	ST-11 complex	5-1	2	F5-8	4	4		10	20		83	1	4	2	2	3	6	8		45		1
29320	5453	South Africa	2006	Invasive Meningococcal disease	11	ST-11 complex	5	2	F1-1	9	9			20	2	4	1	4	2	2	3	6			45	4	1
29321	14493	South Africa	2007	Invasive Meningococcal disease	11	ST-11 complex	5	2	F1-1	9	9	2		20		4	1	4	2	2	3	6		6	45	4	1
29322	12198	South Africa	2007	Invasive Meningococcal disease	11	ST-11 complex	5	2	F1-1	9	9	2		20	2	4	1	4	2	2	3	6		6	45	4	1
29323	37252	South Africa	2012	Invasive Meningococcal disease	11	ST-11 complex	5	2	F1-1	9	9	2		20	2	4	1	4	2	2	3	6		6	45	4	1
29324	11361	South Africa	2003	Invasive Meningococcal disease	11	ST-11 complex	5	2	F1-1	22	22	2	10	20	2	4	1	4	2	2	3	6	8	6	45	4	0
29325	11665	South Africa	2003	Invasive Meningococcal disease	11	ST-11 complex	5	2	F3-2	22	22	2	10	20		118	1	4	2	2	3	6	8	6	45	4	1
29326	2266	South Africa	2005	Invasive Meningococcal disease	11	ST-11 complex	5	2	F1-1	9	9	2		20	2	4	1	4	2	2	3	6		6	45	4	1
29327	14983	South Africa	2007	Invasive Meningococcal disease	11	ST-11 complex	5	2	F1-1	9	9	2		20	2	4	1	4	2	2	3	6		6	45	4	1
29328	30301	South Africa	2010	Invasive Meningococcal disease	11	ST-11 complex	5	2	F1-1	22	22	2	10	122	2	4	1	4	2	2	3	6	8	6	45	4	1
29329	17690	South Africa	2004	Invasive Meningococcal disease	11	ST-11 complex	5	2	F1-1	160	151	2	10	20	2	4	1	4	2	2	3	6	8	6	45	4	0
29330	15984	South Africa	2004	Invasive Meningococcal disease	11	ST-11 complex	5	2	F1-1	160	151	2	10	20		4	1	4	2	2	3	6	8	6	45	4	0
29331	4846	South Africa	2005	Invasive Meningococcal disease	11	ST-11 complex	5	2	F1-1	22	22	2	10	20	2	4	1	4	2	2	3	6	8	6	45	4	0
29332	30147	South Africa	2010	Invasive Meningococcal disease	11	ST-11 complex	5	2	F1-1	9	9	2		20	2	4	1	4	2	2	3	6		6	45	4	1
29333	11924	South Africa	2003	Invasive Meningococcal disease	11	ST-11 complex	5	2	F1-1	9	9	2		20	2	4	1	4	2	2	3	6		6	45	4	0
29334	11009	South Africa	2003	Invasive Meningococcal disease	11	ST-11 complex	5-1	2	F1-1	22	22		10	20		83	1	4	2	2	3	6	8		45	4	1
29336	29572	South Africa	2010	Invasive Meningococcal disease	11	ST-11 complex	5	2	F1-1	9	9	2		20	2	4	1	4	2	2	3	6		6	45	4	1
29337	1356	South Africa	2005	Invasive Meningococcal disease	11	ST-11 complex	5	2	F1-1	9	9	2		20	2	4	1	4	2	2	3	6		6	45	4	1
29338	8881	South Africa	2006	Invasive Meningococcal disease	11	ST-11 complex	5	2	F1-1	9	9			20	2	4	1	4	2	2	3	6			45	4	1
29339	21313	South Africa	2009	Invasive Meningococcal disease	11	ST-11 complex	5	2	F1-1	9	9	2		20	2	4	1	4	2	2	3	6		6	45	4	1
29340	17548	South Africa	2008	Invasive Meningococcal disease	11	ST-11 complex	5-1	2	F5-8	4	4		10	20		83	1	4	2	2	3	6	8		45	4	1
29341	10012	South Africa	2003	Invasive Meningococcal disease	11	ST-11 complex	5-1	2	F1-1	22	22		10	20	2	83	1	4	2	2	3	6	8		45	4	1
29342	15736	South Africa	2007	Invasive Meningococcal disease	11	ST-11 complex	5	2	F1-1	9	9	2		20	2	4	1	4	2	2	3	6		6	45	4	1
29346	35813	South Africa	2012	Invasive Meningococcal disease	11	ST-11 complex	5	2	F1-1	9	9	2		20	2	4	1	4	2	2	3	6		6	45	4	1
29347	24836	South Africa	2009	Invasive Meningococcal disease	11	ST-11 complex	5	2	F1-1	9	9			20	2	4	1	4	2	2	3	6			45	4	1
29348	25348	South Africa	2009	Invasive Meningococcal disease	11	ST-11 complex	5	2	F1-1	9	9			20	2	4	1	4	2	2	3	6			45	4	1
29349	28444	South Africa	2010	Invasive Meningococcal disease	11	ST-11 complex	5	2	F1-1	22	22	2	10	20	2	4	1	4	2	2	3	6	8	6	420	4	1
29351	5855	South Africa	2006	Invasive Meningococcal disease	11	ST-11 complex	5	2	F1-1	9	9			20	2	4	1	4	2	2	3	6			45	4	1
29355	25472	South Africa	2009	Invasive Meningococcal disease	11	ST-11 complex	5	2	F1-1	9	9	2			2	4	1	4	2	2	3	6		6	45	4	1
29356	21974	South Africa	2009	Invasive Meningococcal disease	11	ST-11 complex	5	2	F1-1	9	9	2		20	2	4	1	4	2	2	3	6		6	45	4	1
29357	15279	South Africa	2007	Invasive Meningococcal disease	11	ST-11 complex	5	2	F1-1	9	9			20	2	4	1	4	2	2	3	6			45	4	1
29358	15512	South Africa	2004	Invasive Meningococcal disease	11	ST-11 complex	5	2	F1-1	22	22	2	10	20	2	4	1	4	2	2	3	6	8	6	45	4	0
29359	18470	South Africa	2008	Invasive Meningococcal disease	11	ST-11 complex	5	2	F1-1	9	9	2		20		4	1	4	2	2	3	6		6	45	4	1
29360	35487	South Africa	2012	Invasive Meningococcal disease	11	ST-11 complex	5	2	F1-1	9	9	2			2	4	1	4	2	2	3	6		6	45	4	1
29361	33281	South Africa	2011	Invasive Meningococcal disease	11	ST-11 complex	5	2	F1-1	9	9	2		123	2	4	1	4	2	2	3	6		6	45	4	2
29362	10114	South Africa	2006	Invasive Meningococcal disease	11	ST-11 complex	5	2	F1-1	22	22	2	10	20		4	1	4	2	2	3	6	8	6	45	4	0
29363	34709	South Africa	2011	Invasive Meningococcal disease	11151	ST-11 complex	5	2	F1-1	22	22	19	10	124	2	4	1	4	2	2	3	136		55	45	4	≥4
29364	33509	South Africa	2011	Invasive Meningococcal disease	11	ST-11 complex	5	2	F1-1	22	22	2	10	20	2	4	1	4	2	2	3	6	8	6	45	4	0
29366	10992	South Africa	2003	Invasive Meningococcal disease	11	ST-11 complex	5-1	2	F1-3	4	4		10	20		83	1	4	2	2	3	6	8		45	4	1
29367	24204	South Africa	2009	Invasive Meningococcal disease	11	ST-11 complex	5	2	F1-1	9	9			20	2	4	1	4	2	2	112	6			45	4	2
29368	31847	South Africa	2011	Invasive Meningococcal disease	11	ST-11 complex	5	2	F1-1	9	9	2		20	2	4	1	4	2	2	3	6		6	45	4	1
29369	34873	South Africa	2012	Invasive Meningococcal disease	11	ST-11 complex	5	2	F1-1	9	9	2		20	2	4	1	4	2	2	3	6		6	45	4	1
29370	5032	South Africa	2005	Invasive Meningococcal disease	11	ST-11 complex	5	2	F1-1	9	9	2		20	2	4	1	4	2	2	3	6		6	45	4	1
29371	2725	South Africa	2005	Invasive Meningococcal disease	11	ST-11 complex	5	2	F1-1	9	9	2		20	2	4	1	4	2	2	3	6		6	45	4	0
29372	38108	South Africa	2012	Invasive Meningococcal disease	11	ST-11 complex	5	2	F1-1	22	22	19		124	2	4	1	4	2	2	3	136		55	45	4	≥4
29373	36146	South Africa	2012	Invasive Meningococcal disease	11	ST-11 complex	5	2	F1-9	9	9	2		20		4	1	4	2	2	113	6		6	45	4	2
29374	7764	South Africa	2006	Invasive Meningococcal disease	11	ST-11 complex	5	2	F1-1	9	9			20	2	4	1	4	2	2	3	6			45	4	0
29375	15766	South Africa	2007	Invasive Meningococcal disease	11	ST-11 complex	5	2	F1-1	9	9			20	2	4	1	4	2	2	3	6			45	4	1
29376	24581	South Africa	2009	Invasive Meningococcal disease	11	ST-11 complex	5	2	F1-1	22	22	19		20	2	4	1	4	2	2	3	136		55	45	4	≥4
29377	14395	South Africa	2007	Invasive Meningococcal disease	11	ST-11 complex	5	2	F1-1	9	9			20	2	4	1	4	2	2	3	6			45	4	1
29379	24845	South Africa	2009	Invasive Meningococcal disease	11152	ST-11 complex	5	2	F1-1	22	22	2	283	20	2	4	1	4	2	2	3	6	8	6	45	4	≥4
29380	9262	South Africa	2003	Invasive Meningococcal disease	11149	ST-11 complex	5	2	F1-1	22	22	2	10	20	2	4	1		2	2	3	6	8	6	45	4	0
29381	16187	South Africa	2004	Invasive Meningococcal disease	11	ST-11 complex	5	2	F1-1	160	151	2	10	20	2	4	1	4	2	2	3	6	8	6	45	4	0
29382	3390	South Africa	2005	Invasive Meningococcal disease	11	ST-11 complex	5	2	F1-1	9	9	2		20	2	4	1	4	2	2	3	6		6	45	4	1
29383	16486	South Africa	2008	Invasive Meningococcal disease	11	ST-11 complex	5	2	F1-1	9	9	2		20	2	4	1	4	2	2	3	6		6	45	4	1
29384	4844	South Africa	2005	Invasive Meningococcal disease	11	ST-11 complex	5	2	F1-1	9	9			20	2	4	1	4	2	2	3	6			45	4	1
29385	21296	South Africa	2009	Invasive Meningococcal disease	11	ST-11 complex	5-1	2	F5-8	4	4		10	20		83	1	4	2	2	3	6	8		45	4	1
29386	28517	South Africa	2010	Invasive Meningococcal disease	11	ST-11 complex	5	2	F1-1	9	9	2		20	2	4	1	4	2	2	3	6		6	45	4	1
29387	41003	South Africa	2013	Invasive Meningococcal disease	11	ST-11 complex	5	2	F1-1	9	9	2		20	2	4	1	4	2	2	3	6		6	45	4	1
29388	30494	South Africa	2010	Invasive Meningococcal disease	11	ST-11 complex	5	2	F1-1	9	9	2		20	2	4	1	4	2	2	3	6		6	45	4	1
29389	35371	South Africa	2012	Invasive Meningococcal disease	11	ST-11 complex	5	2	F1-1	9	9	2		20	2	4	1	4	2	2	3	6		6	45	4	1
29390	37450	South Africa	2012	Invasive Meningococcal disease	11	ST-11 complex	5-1	10-6	F5-8	955	777			125		2	1	20	26	17	3	137			69	51	≥4
29393	19208	South Africa	2008	Invasive Meningococcal disease	11	ST-11 complex	5	2	F1-1	9	9	2		20	2	4	1	4	2	2	3	6		6	45	4	0
29394	14673	South Africa	2004	Invasive Meningococcal disease	11	ST-11 complex	5-1	2	F5-8	4	4	2	10	20		83	1	4	2	2	3	6	8		45	4	1
29395	17195	South Africa	2008	Invasive Meningococcal disease	11	ST-11 complex	5	2	F1-1	9	9			20	2	4	1	4	2	2	3	6			45	4	1
29396	40559	South Africa	2013	Invasive Meningococcal disease	11	ST-11 complex	5	2	F1-1	9	9			20	2	4	1	4	2	2	3	6			45	4	1
29397	7313	South Africa	2006	Invasive Meningococcal disease	11	ST-11 complex	5	2	F1-1	9	9			20		4	1	4	2	2	3	6			45	4	1
29398	10093	South Africa	2003	Invasive Meningococcal disease	11	ST-11 complex	5	2		160	151	2	10	20	2	4	1	4	2	2	3	6	8	6	45	4	0
29399	24344	South Africa	2009	Invasive Meningococcal disease	11	ST-11 complex	5	2	F1-1	22	22	19	10	20	2	4	1	4	2	2	3	136		55	45	4	≥4
29400	34047	South Africa	2011	Invasive Meningococcal disease	11	ST-11 complex	5	2	F1-1	9	9	2		20	2	4	1	4	2	2	3	6		6	45	4	1
29401	3308	South Africa	2005	Invasive Meningococcal disease	11	ST-11 complex	5	2	F1-1	9	9	2		20	2	4	1	4	2	2	3	6		6	45	4	1
29402	40498	South Africa	2013	Invasive Meningococcal disease	11	ST-11 complex	5	2	F1-1	9	9	2		20	2	4	1	4	2	2	3	6		6	45	4	1
29404	16059	South Africa	2004	Invasive Meningococcal disease	11154	ST-11 complex	5	2	F1-1	22	22	2	10	20		4	1	4	2	2	3	6	8	6	422	272	≥4
29405	36527	South Africa	2012	Invasive Meningococcal disease	11	ST-11 complex	5	2	F1-1	9	9	2		20	2	4	1	4	2	2	3	6		6	45	4	1
29406	15823	South Africa	2004	Invasive Meningococcal disease	11	ST-11 complex	5	2	F1-1	9	9	2		20	2	4	1	4	2	2	3	6		6	45	4	0
29407	33822	South Africa	2011	Invasive Meningococcal disease	11	ST-11 complex	5	2	F1-1	22	22	19		124	2	4	1	4	2	2	91	136		55	45	4	≥4
29408	21822	South Africa	2009	Invasive Meningococcal disease	11	ST-11 complex	5	2	F1-1	9	9			20	2	4	1	4	2	2	3	6			45	4	1
29409	12782	South Africa	2007	Invasive Meningococcal disease	11	ST-11 complex	5	2	F1-1	22	22	2	10	20	2	4	1	4	2	2	3	6	8	6	45	4	0
29410	15783	South Africa	2008	Invasive Meningococcal disease	11	ST-11 complex	5	2	F1-1	9	9	2		20	2	4	1	4	2	2	3	6		6	45	4	1
29411	16421	South Africa	2004	Invasive Meningococcal disease	11	ST-11 complex	5	2	F1-1	160	151	2	10	20		4	1	4	2	2	3	6	8	6	45	4	0
29412	28319	South Africa	2010	Invasive Meningococcal disease	11	ST-11 complex	5	2	F1-1	9	9	2		20	2	4	1	4	2	2	3	6		6	45	4	1
29413	5523	South Africa	2006	Invasive Meningococcal disease	11155	ST-11 complex	5	2	F1-1	9	9	2		20	2	4	1	4	2	2	3	6		6	45	4	0
29414	28189	South Africa	2010	Invasive Meningococcal disease	1287	ST-11 complex	5	2	F1-1	9	9			20	2	4	1	281	2	2	1	138			45	4	≥4
29415	17561	South Africa	2008	Invasive Meningococcal disease	11	ST-11 complex	5	2	F1-1	9	9			20	2	4	1	4	2	2	3	6			45	4	1
29416	19923	South Africa	2008	Invasive Meningococcal disease	11	ST-11 complex	5	2	F1-1	9	9			20	2	4	1	4	2	2	3	6			45	4	1
29417	29246	South Africa	2010	Invasive Meningococcal disease	11	ST-11 complex	5	2	F1-6	9	9			20	2	4	1	4	2	2	3	6			45	4	1
29418	34455	South Africa	2011	Invasive Meningococcal disease	11	ST-11 complex	5	2	F1-1	9	9				2	4	1	4	2	2	3	6			45	4	1
29419	13719	South Africa	2007	Invasive Meningococcal disease	11	ST-11 complex	5	2	F1-1	9	9	2		20	2	4	1	4	2	2	3	6		6	45	4	1
29420	31810	South Africa	2011	Invasive Meningococcal disease	11	ST-11 complex	5-1	2	F5-8	4	4		10	20		83	1	4	2	2	3	6	8		45	4	1
29421	8373	South Africa	2006	Invasive Meningococcal disease	11	ST-11 complex	5	2	F1-1	9	9	2		20	2	4	1	4	2	2	3	6		6	45	4	0
29422	3025	South Africa	2005	Invasive Meningococcal disease	11	ST-11 complex	5	2	F1-1	9	9	2		20	2	4	1	4	2	2	3	6		6	45	4	1
29423	41043	South Africa	2013	Invasive Meningococcal disease	11	ST-11 complex	5	2	F1-1	22	22	19	10	20	2	4	1	4	2	2	3	136		55	45	4	≥4
29424	15663	South Africa	2007	Invasive Meningococcal disease	11	ST-11 complex	5	2	F1-1	9	9			20	2	4	1	4	2	2	3	6			45	4	1
29425	26790	South Africa	2010	Invasive Meningococcal disease	11	ST-11 complex	5	2	F1-1	9	9	2		20	2	4	1	4	2	2	3	6		6	45	4	1
29426	7720	South Africa	2006	Invasive Meningococcal disease	11	ST-11 complex	5	2	F1-1	22	22	19	10	20	2	4	1	4	2	2	3	136		55	45	4	≥4
29427	7789	South Africa	2006	Invasive Meningococcal disease	11	ST-11 complex	5	2	F1-8	9	9	2		20	2	4	1	4	160	2	3	6		6	45	4	1
29428	33702	South Africa	2011	Invasive Meningococcal disease	11	ST-11 complex	5	2	F1-1	9	9	2		20	2	4	1	4	2	2	3	6		6	45	4	1
29435	22774	South Africa	2009	Invasive Meningococcal disease	11	ST-11 complex	5	2	F1-1	9	9			20	2	4	1	4	2	2	3	6			45	4	1
29437	6993	South Africa	2006	Invasive Meningococcal disease	11	ST-11 complex	5	2	F1-1	9	9	2		20	2	4	1	4	2	2	3	6		6	45	4	1
29438	14301	South Africa	2007	Invasive Meningococcal disease	4977	ST-11 complex	5	2	F1-1	9	9			20	2	4	1	4	2	2	3	6			45	4	1
29439	10803	South Africa	2003	Invasive Meningococcal disease	11	ST-11 complex	5	2	F1-1	160	151	2	10	20	2	4	1	4	2	2	3	6	8	6	45	4	0
29441	19733	South Africa	2008	Invasive Meningococcal disease	11	ST-11 complex	5-1	2	F5-8	4	4		10	20		83	1	4	2	2	3	6	8		45	4	1
29648	M98 25242	United Kingdom	1975	unknown	11	ST-11 complex	5	2	F1-1	22	22	2	10	20	2	4	1	4	2	2	3	6	8	6	45	4	0
29649	M98 25241	United Kingdom	1975	unknown	11	ST-11 complex	5	2	F1-1	22	22	2	10	20	2	4	1	4	2	2	3	6	8	6	44	8	≥4
29650	M98 25249	United Kingdom	1975	unknown	473	ST-11 complex	5	2	F1-1	22	22	2	10	20	2	4	1	4	2	2	3	6	8	6	45	295	1
29651	M98 25240	United Kingdom	1975	unknown	11	ST-11 complex	5	2	F1-1	22	22	2	10	20	2	4	1	4	2	2	3	6	8	6	45	4	1
29652	M98 25249	United Kingdom	1975	unknown	473	ST-11 complex	5	2	F1-1	22	22	2	10	20	2	4	1	4	2	2	3	6	8	6	45	295	1
29653	M98 25243	United Kingdom	1975	unknown	11	ST-11 complex	5	2	F1-1	22	22	2	10	20	2	120	1	4	2	2	3	6	8	6	45	4	1
29677	M01 24260	United Kingdom	2001	Invasive Meningococcal disease	11	ST-11 complex	5	2	F1-1	9	9	2	10	20	2	4	1	4	2	2	3	6	8	6	45	4	0
29679	M01 24267	United Kingdom	2001	Invasive Meningococcal disease	11	ST-11 complex	5	2	F1-1	22	22	2	10	20	2	4	1	4	2	2	3	6	8	6	45	4	0
29680	M01 24259	United Kingdom	2001	Invasive Meningococcal disease	11	ST-11 complex	5	2	F1-1	9	9	2	10	20	2	4	1	4	2	2	3	6	8	6	45	4	0
29681	M01 24270	United Kingdom	2001	Invasive Meningococcal disease	11	ST-11 complex	5	2	F1-1	9	9	2	10	20	2	4	1	4	2	2	3	6	8	6	45	4	0
29683	M02 24012	United Kingdom	2002	Invasive Meningococcal disease	11	ST-11 complex	5	2	F1-1	9	9	2	10	20	2	4	1	4	2	2	3	6	8	6	45	4	0
29684	M01 24271	United Kingdom	2001	Invasive Meningococcal disease	11	ST-11 complex	5	2	F1-1	9	9	2	10	20	2	4	1	4	2	2	3	6	8	6	45	4	0
29686	M02 24022	United Kingdom	2002	Invasive Meningococcal disease	11	ST-11 complex	5	2	F1-1	9	9	2	10	20	2	4	1	4	2	2	3	6	8	6	45	4	0
29688	M02 24042	United Kingdom	2002	Invasive Meningococcal disease	11	ST-11 complex	5	2	F1-1	9	9	2	10	20	2	4	1	4	2	2	3	6	8	6	45	4	0
29689	M02 24044	United Kingdom	2002	Invasive Meningococcal disease	11	ST-11 complex	5	2	F1-1	9	9	2	10	20		4	1	4	2	2	3	6	8	6	45	4	0
29690	M02 24060	United Kingdom	2002	Invasive Meningococcal disease	11	ST-11 complex	5	2	F1-1	9	9	2	10	20	2	4	1	4	2	2	3	6	8	6	45	4	0
29692	M02 24083	United Kingdom	2002	Invasive Meningococcal disease	11	ST-11 complex	5	2	F1-1	9	9	2	10	20	2	4	1	4	2	2	3	6	8	6	45	4	0
29694	M02 24132	United Kingdom	2002	Invasive Meningococcal disease	11	ST-11 complex	5	2	F1-1	9	9	2	10	20	2	4	1	4	2	2	3	6	8	6	45	4	0
29695	M02 24160	United Kingdom	2002	Invasive Meningococcal disease	11	ST-11 complex	5	2	F1-1	9	9	2	10	20	2	4	1	4	2	2	3	6	8	6	45	4	0
29696	M02 24166	United Kingdom	2002	Invasive Meningococcal disease	11	ST-11 complex	5	2	F1-1	9	9	2	10	20	2	4	1	4	2	2	3	6	8	6	45	4	0
29697	M02 24174	United Kingdom	2002	Invasive Meningococcal disease	11	ST-11 complex	5	2	F1-1	9	9	2	10	20	2	4	1	4	2	2	3	6	8	6	45	4	0
29699	M03 24069	United Kingdom	2003	Invasive Meningococcal disease	11	ST-11 complex	5	2	F1-1	9	9	2	10	20	2	4	1	4	2	2	3	6	8	6	45	4	0
29700	M03 24069	United Kingdom	2003	Invasive Meningococcal disease	11	ST-11 complex	5	2	F1-1	9	9	2	10	20	2	4	1	4	2	2	3	6	8	6	45	4	0
29702	M04 24042	United Kingdom	2004	Invasive Meningococcal disease	11	ST-11 complex	5	2	F1-1	9	9	2	10	20	2	4	1	4	2	2	3	6	8	6	45	4	0
29703	M04 24043	United Kingdom	2004	unknown	11	ST-11 complex	5	2	F1-1	9	9	2	10	20	2	4	1	4	2	2	3	6	8	6	45	4	0
29704	M05 24106	United Kingdom	2005	Invasive Meningococcal disease	11	ST-11 complex	5	2-43	F1-1	160	151	2	10	20	2	4	1	4	2	2	3	6	8	6	45	4	0
29705	M06 24045	United Kingdom	2006	Invasive Meningococcal disease	11	ST-11 complex	5	2	F1-1	22	22	2	10	20	2	4	1	4	2	2	3	6	8	6	45	296	1
29707	M07 24011	United Kingdom	2007	Invasive Meningococcal disease	11	ST-11 complex	5	2	F1-1	9	9	2		20	2	4	1	4	2	2	3	6		6	45	4	1
29709	M07 24077	United Kingdom	2007	Invasive Meningococcal disease	247	ST-11 complex	5	2	F3-1	22	22	2	10	20	17	42	1	260	11	2	104	23	8	6	45	4	≥4
29710	M07 24092	United Kingdom	2007	Invasive Meningococcal disease	247	ST-11 complex	5-2	10	F3-1	36	37	2	10	20	17	4	1	4	2	2	3	6	8	6	45	4	1
29714	M10 24000	United Kingdom	2010	Invasive Meningococcal disease	11	ST-11 complex	5	2	F1-1	22	22	2	10	20	2	4	1	4	2	2	3	6	8	6	45	4	0
29715	M09 24086	United Kingdom	2009	Invasive Meningococcal disease	11	ST-11 complex	5	2	F1-1	22	22	2	10	20	2	4	1	4	2	2	3	6	8	6	45	4	0
29716	M09 24090	United Kingdom	2009	Invasive Meningococcal disease	11	ST-11 complex	5	2	F1-1	22	22	2	10	20	2	4	1	4	2	2	3	6	8	6	45	4	0
29718	M10 24038	United Kingdom	2010	Invasive Meningococcal disease	11	ST-11 complex	5	2	F1-1	22	22	2	10	20	2	4	1	4	2	2	3	6	8	6	45	4	0
29719	M10 24045	United Kingdom	2010	Invasive Meningococcal disease	11	ST-11 complex	5	2	F1-1	22	22	2	10	20	2	4	1	4	2	2	3	6	8	6	45	4	0
29720	M10 24069	United Kingdom	2010	unknown	11	ST-11 complex	5	2	F1-1	22	22	2	10	20	2	4	1	4	2	2	3	6	8	6	45	4	0
29721	M13 24049	United Kingdom	2013	Invasive Meningococcal disease	11	ST-11 complex	5	2	F1-1	22	22	2	10	20	32	4	1	4	2	2	3	6	8	6	45	4	2
29722	M13 24053	United Kingdom	2013	Invasive Meningococcal disease	11	ST-11 complex	5	2	F1-1	22	22	2	296	20	32	4	1	4	2	2	3	6	8	6	45	4	3
29723	M13 24055	United Kingdom	2013	Invasive Meningococcal disease	11	ST-11 complex	5	2	F1-1	933	767	2	10	20	2	4	1	4	2	2	3	6	8	6	446	4	≥4
29724	M13 24059	United Kingdom	2013	Invasive Meningococcal disease	11	ST-11 complex	5	2	F1-1	22	22	2	10	20	2	4	1	4	2	2	3	6	8	6	45	4	0
29725	M13 24060	United Kingdom	2013	Invasive Meningococcal disease	11	ST-11 complex	5	2	F4-1	22	22	2	10	20		4	1	4	2	2	3	6	8	6	45	4	0
29726	M13 24060	United Kingdom	2013	Invasive Meningococcal disease	10651	ST-11 complex	5	2	F1-1	22	22	2	10	20	2	4	1	4	2	2	3	6	8	6	45	4	0
29727	M13 24054	United Kingdom	2013	Invasive Meningococcal disease	11	ST-11 complex	5	2	F1-1	22	22	2	10	20		4	1	4	2	2	3	6	8	6	45	4	0
29728	M13 24055	United Kingdom	2013	Invasive Meningococcal disease	11	ST-11 complex	5	2	F1-1	22	22	2	10	20	2	4	1	4	2	2	3	6	8	6	45	4	0
29729	M13 24059	United Kingdom	2013	Invasive Meningococcal disease	11	ST-11 complex	5	2	F1-1	22	22	2	10	20	2	4	1	4	2	2	3	6	8	6	45	4	0
29730	M13 24058	United Kingdom	2013	Invasive Meningococcal disease	11161	ST-11 complex	5	2	F1-1	22	22	2	10	20	2	4	1	4	2	2	3	6	8	6	45	4	0
29731	M13 24051	United Kingdom	2013	Invasive Meningococcal disease	11	ST-11 complex	5	2	F1-1	22	22	2	10	20	2	4	1	4	2	2	3	6	8	6	45	4	0
29732	M13 24063	United Kingdom	2013	Invasive Meningococcal disease	11	ST-11 complex	5	2	F1-1	22	22	2	10	20	2	4	1	4	2	2	3	6	8	6	45	297	1
29733	M13 24063	United Kingdom	2013	Invasive Meningococcal disease	11	ST-11 complex	5	2	F1-1	22	22	2	10	20	20	4	1	4	2	2	3	6		6	45	4	1
29734	M13 24053	United Kingdom	2013	Invasive Meningococcal disease	11	ST-11 complex	5	2	F1-1	22	22	2	10	20	2	4	1	4	2	2	3	6	8	6	45	4	0
29735	M13 24051	United Kingdom	2013	Invasive Meningococcal disease	11	ST-11 complex	5	2	F1-1	22	22	2	10	20	2	4	1	4	2	2	3	6	8	6	45	4	0
29736	M13 24060	United Kingdom	2013	Invasive Meningococcal disease	11	ST-11 complex	5	2	F1-1	22	22	2	10	20	32	4	1	4	2	2	3	6	8	6	45	4	2
29737	M13 24055	United Kingdom	2013	Invasive Meningococcal disease	11	ST-11 complex	5	2	F1-1	22	22	2	10	20	32	4	1	4	2	2	3	6	8	6	45	4	2
29775	M00 24139	United Kingdom	2000	Invasive Meningococcal disease	11	ST-11 complex	5	2	F1-1	9	9	2	10	20	2	4	1	4	2	2	3	6	8	6	45	4	0
29776	M00 24141	United Kingdom	2000	Invasive Meningococcal disease	11	ST-11 complex	5	2	F1-1	9	9	2	10	20	2	4	1	4	2	2	3	6	8	6	45	4	0
29778	M00 24145	United Kingdom	2000	Invasive Meningococcal disease	11	ST-11 complex	5	2	F1-1	9	9	2	10	20	2	4	1	4	2	2	3	6	8	6	45	4	0
29813	M11 24041	United Kingdom	2011	Invasive Meningococcal disease	11	ST-11 complex	5	2	F1-1	22	22	2	10	20	2	4	1	4	2	2	3	6	8	6	45	4	0
29814	M11 24041	United Kingdom	2011	Invasive Meningococcal disease	11	ST-11 complex	5	2	F1-1	22	22	2	10	20	2	4	1	4	2	2	3	6	8	6	45	4	0
29928	M00 24134	United Kingdom	2000	Invasive Meningococcal disease	11	ST-11 complex	5	2	F1-1	9	9	2	10	20	2	4	1	4	2	2	3	6	8	6	45	4	0
29929	M00 24135	United Kingdom	2000	Invasive Meningococcal disease	11	ST-11 complex	5	2	F1-1	9	9	2	10	20	2	4	1	4	2	2	3	6	8	6	45	4	0
29930	M00 24135	United Kingdom	2000	Invasive Meningococcal disease	11	ST-11 complex	5	2	F1-1	9	9	2	10	20	2	4	1	4	2	2	3	6	8	6	45	4	0
29931	M00 24136	United Kingdom	2000	Invasive Meningococcal disease	11	ST-11 complex	5	2	F1-1	9	9	2	10	20	2	4	1	4	2	2	3	6	8	6	45	4	0
29932	M00 24138	United Kingdom	2000	Invasive Meningococcal disease	11	ST-11 complex	5	2	F1-1	9	9	2	10	20	2	4	1	4	2	2	3	6	8	6	45	4	0
29933	M00 24139	United Kingdom	2000	Invasive Meningococcal disease	11	ST-11 complex	5	2	F1-1	9	9	2	10	20	2	4	1	4	2	2	3	6	8	6	45	4	0
29934	M00 24140	United Kingdom	2000	Invasive Meningococcal disease	11	ST-11 complex	5	2	F1-1	9	9	2	10	20	2	4	1	4	2	2	3	6	8	6	45	4	0
29935	M00 24140	United Kingdom	2000	Invasive Meningococcal disease	11	ST-11 complex	5	2	F1-1	9	9	2	10	20	2	4	1	4	2	2	3	6	8	6	45	4	0
29936	M00 24142	United Kingdom	2000	Invasive Meningococcal disease	11	ST-11 complex	5	2	F1-1	9	9	2	10	20	2	4	1	4	2	2	3	6	8	6	45	4	0
29937	M00 24143	United Kingdom	2000	Invasive Meningococcal disease	11	ST-11 complex	5	2	F1-1	9	9	2	10	20	2	4	1	4	2	2	3	6	8	6	45	4	0
29938	M00 24143	United Kingdom	2000	Invasive Meningococcal disease	11	ST-11 complex	5	2	F1-1	9	9	2	10	20	2	4	1	4	2	2	3	6	8	6	45	4	0
29939	M00 24143	United Kingdom	2000	Invasive Meningococcal disease	11	ST-11 complex	5	2	F1-1	9	9	2	10	20	2	4	1	4	2	2	3	6	8	6	45	4	0
29940	M00 24143	United Kingdom	2000	Invasive Meningococcal disease	11	ST-11 complex	5	2	F1-1	9	9	2	10	20	2	4	1	4	2	2	3	6	8	6	45	4	0
29941	M00 24143	United Kingdom	2000	Invasive Meningococcal disease	11	ST-11 complex	5	2	F1-1	9	9	2	10	20	2	4	1	4	2	2	3	6	8	6	45	4	0
29942	M00 24144	United Kingdom	2000	Invasive Meningococcal disease	11	ST-11 complex	5	2	F1-1	9	9	2	10	20	2	4	1	4	2	2	3	6	8	6	45	4	0
29943	M00 24144	United Kingdom	2000	Invasive Meningococcal disease	11	ST-11 complex	5	2	F1-1	9	9	2	10	20	2	4	1	4	2	2	3	6	8	6	45	4	0
29944	M00 24149	United Kingdom	2000	unknown	11	ST-11 complex	5	2	F1-1	9	9	2	10	20	2	4	1	4	2	2	3	6	8	6	45	4	0
29945	M00 24151	United Kingdom	2000	Invasive Meningococcal disease	11	ST-11 complex	5	2	F1-1	9	9	2	10	20	2	4	1	4	2	2	3	6	8	6	45	4	0
29946	M00 24151	United Kingdom	2000	Invasive Meningococcal disease	11	ST-11 complex	5	2	F1-1	9	9	2	10	20	2	4	1	4	2	2	3	6	8	6	45	4	0
29947	M00 24155	United Kingdom	2000	Invasive Meningococcal disease	11	ST-11 complex	5	2	F1-1	9	9	2	10	20	2	4	1	4	2	2	3	6	8	6	45	4	0
29948	M00 24157	United Kingdom	2000	Invasive Meningococcal disease	11	ST-11 complex	5	2	F1-1	9	9	2	10	20	2	4	1	4	2	2	3	6	8	6	45	4	0
29949	M00 24162	United Kingdom	2000	Invasive Meningococcal disease	11	ST-11 complex	5	2	F1-1	9	9	2	10	20	2	4	1	4	2	2	3	6	8	6	45	4	0
29950	M00 24164	United Kingdom	2000	Invasive Meningococcal disease	11	ST-11 complex	5	2	F1-1	9	9	2	10	136	2	4	1	4	2	2	3	6	8	6	45	4	1
29951	M00 24165	United Kingdom	2000	Invasive Meningococcal disease	11	ST-11 complex	5	2	F1-1	9	9	2	10	20	2	4	1	4	2	2	3	6	8	6	45	4	0
29952	M00 24167	United Kingdom	2000	unknown	11	ST-11 complex	5	2	F1-1	160	151	2	10	20	2	4	1	4	2	2	3	6	8	6	45	4	0
29953	M00 24167	United Kingdom	2000	Invasive Meningococcal disease	11	ST-11 complex	5	2	F1-1	9	9	2	10	20	2	4	1	4	2	2	3	6	8	6	45	4	0
29954	M00 24167	United Kingdom	2000	Invasive Meningococcal disease	11	ST-11 complex	5	2	F1-1	9	9	2	10	20	2	4	1	4	2	2	3	6	8	6	45	4	0
29955	M00 24170	United Kingdom	2000	Invasive Meningococcal disease	11	ST-11 complex	5	2	F1-1	9	9	2		20	2	4	1	4	2	2	3	6		6	45	4	0
29956	M00 24175	United Kingdom	2000	Invasive Meningococcal disease	11	ST-11 complex	5	2	F1-1	9	9	2	10	20	2	4	1	4	2	2	3	6	8	6	45	4	0
29957	M00 24176	United Kingdom	2000	Invasive Meningococcal disease	11	ST-11 complex	5	2	F1-1	9	9	2	10	20	2	4	1	4	2	2	3	6	8	6	45	4	0
29958	M00 24180	United Kingdom	2000	Invasive Meningococcal disease	11	ST-11 complex	5	2	F1-1	9	9	2	10	20	2	4	1	4	2	2	3	6	8	6	45	4	0
29959	M00 24183	United Kingdom	2000	Invasive Meningococcal disease	11	ST-11 complex	5	2	F1-1	9	9	2	10	20	2	4	1	4	2	2	3	6	8	6	45	4	0
29960	M00 24189	United Kingdom	2000	Invasive Meningococcal disease	11	ST-11 complex	5	2	F1-1	9	9	2	10	20	2	4	1	4	2	2	3	6	8	6	45	4	0
29961	M00 24195	United Kingdom	2000	Invasive Meningococcal disease	11	ST-11 complex	5	2	F1-1	9	9	2	10	20	2	4	1	4	2	2	3	6	8	6	45	4	0
29962	M00 24197	United Kingdom	2000	Invasive Meningococcal disease	11	ST-11 complex	5	2	F1-1	9	9	2	10	20	2	4	1	4	2	2	3	6	8	6	45	4	0
29963	M00 24198	United Kingdom	2000	Invasive Meningococcal disease	11	ST-11 complex	5	2	F1-1	9	9	2	10	20	2	4	1	4	2	2	3	6	8	6	45	4	0
29964	M00 24202	United Kingdom	2000	Invasive Meningococcal disease	11	ST-11 complex	5	2	F1-1	9	9	2	10	20	2	4	1	4	2	2	3	6	8	6	45	4	0
29965	M00 24229	United Kingdom	2000	Invasive Meningococcal disease	11	ST-11 complex	5	2	F1-1	9	9	2	10	20	2	4	1	4	2	2	3	6	8	6	45	4	0
29966	M00 24253	United Kingdom	2000	Invasive Meningococcal disease	11	ST-11 complex	5	2	F1-1	9	9	2	10	20	2	4	1	4	2	2	3	6	8	6	45	4	0
29967	M00 24266	United Kingdom	2000	Invasive Meningococcal disease	11	ST-11 complex	5	2	F1-1	9	9	2	10	20	2	4	1	4	2	2	3	6	8	6	45	4	0
29968	M00 24277	United Kingdom	2000	Invasive Meningococcal disease	11	ST-11 complex	5	2	F1-1	9	9	2	10	20	2	4	1	4	2	2	3	6	8	6	45	4	0
29969	M00 24291	United Kingdom	2000	Invasive Meningococcal disease	11	ST-11 complex	5	2	F1-1	9	9	2	10	20	2	4	1	4	2	2	3	6	8	6	45	4	0
29970	M00 24297	United Kingdom	2000	Invasive Meningococcal disease	11	ST-11 complex	5	2	F1-1	9	9	2	10	20	2	4	1	4	2	2	3	6	8	6	45	4	0
29991	M00 24317	United Kingdom	2000	Invasive Meningococcal disease	11	ST-11 complex	5	2	F1-1	9	9	2	10	20	2	4	1	4	2	2	3	6	8	6	45	4	0
29992	M00 24329	United Kingdom	2000	Invasive Meningococcal disease	11	ST-11 complex	5	2	F1-1	9	9	2	10	20	2	4	1	4	2	2	3	6	8	6	45	4	0
29994	M01 24002	United Kingdom	2001	Invasive Meningococcal disease	11	ST-11 complex	5	2	F1-1	9	9	2	10	20	2	4	1	4	2	2	3	6	8	6	45	4	0
29995	M01 24016	United Kingdom	2001	Invasive Meningococcal disease	11	ST-11 complex	5	2	F1-1	9	9	2	10	20		4	1	4	2	2	3	6	8	6	45	4	0
29996	M01 24024	United Kingdom	2001	Invasive Meningococcal disease	11	ST-11 complex	5	2	F1-1	9	9	2	10	20	2	4	1	4	2	2	3	6	8	6	45	4	0
29997	M01 24024	United Kingdom	2001	Invasive Meningococcal disease	11	ST-11 complex	5	2	F1-1	9	9	2	10	20	2	4	1	4	2	2	3	6	8	6	45	4	0
29998	M01 24024	United Kingdom	2001	unknown	11	ST-11 complex	5	2	F1-1	9	9	2	10	20	2	4	1	4	2	2	3	6	8	6	45	4	0
29999	M01 24035	United Kingdom	2001	Invasive Meningococcal disease	11	ST-11 complex	5	2	F1-1	9	9	2	10	20	2	4	1	4	2	2	3	6	8	6	45	4	0
30001	M01 24063	United Kingdom	2001	Invasive Meningococcal disease	11	ST-11 complex	5	2	F1-1	9	9	2	10	20	2	4	1	4	2	2	3	6	8	6	45	4	0
30002	M01 24065	United Kingdom	2001	Invasive Meningococcal disease	11	ST-11 complex	5	2	F1-1	9	9	2	10	20	2	4	1	4	2	2	3	6	8	6	45	4	0
30004	M01 24075	United Kingdom	2001	Invasive Meningococcal disease	11	ST-11 complex	5	2	F1-1	9	9	2	10	20	2	4	1	4	2	2	3	6	8	6	45	4	0
30005	M01 24076	United Kingdom	2001	Invasive Meningococcal disease	11	ST-11 complex	5	2	F1-1	9	9	2	10	20	2	4	1	4	2	2	3	6	8	6	45	4	0
30006	M01 24080	United Kingdom	2001	Invasive Meningococcal disease	11	ST-11 complex	5	2	F1-1	9	9	2	10	20	2	4	1	4	2	2	3	6	8	6	45	4	0
30007	M01 24080	United Kingdom	2001	Invasive Meningococcal disease	11	ST-11 complex	5	2	F1-1	9	9	2	10	20	2	4	1	4	2	2	3	6	8	6	45	4	0
30008	M01 24080	United Kingdom	2001	Invasive Meningococcal disease	11	ST-11 complex	5	2	F1-1	9	9	2	10	20	2	4	1	4	2	2	3	6	8	6	45	4	0
30009	M01 24083	United Kingdom	2001	Invasive Meningococcal disease	11	ST-11 complex	5	2	F1-1	9	9	2	10	20	2	4	1	4	2	2	3	6	8	6	45	4	0
30010	M01 24084	United Kingdom	2001	Invasive Meningococcal disease	11	ST-11 complex	5	2	F1-1	9	9	2	10	20	2	4	1	4	2	2	3	6	8	6	45	4	0
30011	M01 24085	United Kingdom	2001	Invasive Meningococcal disease	11	ST-11 complex	5	2	F1-1	9	9	2	10	20	2	4	1	4	2	2	3	6	8	6	45	4	0
30012	M01 24088	United Kingdom	2001	Invasive Meningococcal disease	11	ST-11 complex	5	2	F1-1	9	9	2	10	20	2	4	1	4	2	2	3	6	8	6	45	4	0
30013	M01 24090	United Kingdom	2001	Invasive Meningococcal disease	11	ST-11 complex	5	2	F1-1	9	9	2	10	20		4	1	4	2	2	3	6	8	6	45	4	0
30014	M01 24090	United Kingdom	2001	Invasive Meningococcal disease	11	ST-11 complex	5	2	F1-1	9	9	2	10	20	2	4	1	4	2	2	3	6	8	6	45	4	0
30015	M01 24091	United Kingdom	2001	Invasive Meningococcal disease	11	ST-11 complex	5	2	F1-1	9	9	2	10	20	2	4	1	4	2	2	3	6	8	6	45	4	0
30016	M01 24091	United Kingdom	2001	Invasive Meningococcal disease	11	ST-11 complex	5	2	F1-1	9	9	2	10	20	2	4	1	4	2	2	3	6	8	6	45	4	0
30017	M01 24091	United Kingdom	2001	Invasive Meningococcal disease	11	ST-11 complex	5	2	F1-1	9	9	2	10	20	2	4	1	4	2	2	3	6	8	6	45	4	0
30018	M01 24092	United Kingdom	2001	Invasive Meningococcal disease	11	ST-11 complex	5	2	F1-1	9	9	2	10	20	2	4	1	4	2	2	3	6	8	6	45	4	0
30019	M01 24094	United Kingdom	2001	Invasive Meningococcal disease	11	ST-11 complex	5	2	F1-1	9	9	2	10	20	2	4	1	4	2	2	3	6	8	6	45	4	0
30020	M01 24095	United Kingdom	2001	Invasive Meningococcal disease	11	ST-11 complex	5	2	F1-1	9	9	2	10	20	2	4	1	4	2	2	3	6	8	6	45	4	0
30021	M01 24095	United Kingdom	2001	Invasive Meningococcal disease	11	ST-11 complex	5	2	F1-1	9	9	2	10	20	2	4	1	4	2	2	3	6	8	6	45	4	0
30022	M01 24095	United Kingdom	2001	Invasive Meningococcal disease	11	ST-11 complex	5	2	F1-1	9	9	2	10	20	2	4	1	4	2	2	3	6	8	6	45	4	0
30023	M01 24096	United Kingdom	2001	Invasive Meningococcal disease	11	ST-11 complex	5	2	F1-1	9	9	2	10	20	2	4	1	4	2	2	3	6	8	6	45	4	0
30024	M01 24097	United Kingdom	2001	Invasive Meningococcal disease	11	ST-11 complex	5	2	F1-1	9	9	2	10	20	2	4	1	4	2	2	3	6	8	6	45	4	0
30025	M01 24097	United Kingdom	2001	Invasive Meningococcal disease	11	ST-11 complex	5	2	F1-1	9	9	2	10	20	2	4	1	4	2	2	3	6	8	6	45	4	0
30026	M01 24098	United Kingdom	2001	Invasive Meningococcal disease	11	ST-11 complex	5	2	F1-1	9	9	2	10	20	2	4	1	4	2	2	3	6	8	6	45	4	0
30027	M01 24099	United Kingdom	2001	Invasive Meningococcal disease	11	ST-11 complex	5	2	F1-1	9	9	2	10	20	2	4	1	4	2	2	3	6	8	6	45	4	0
30028	M01 24103	United Kingdom	2001	Invasive Meningococcal disease	11	ST-11 complex	5	2	F1-1	9	9	2	10	20	2	4	1	4	2	2	3	6	8	6	45	4	0
30029	M01 24105	United Kingdom	2001	Invasive Meningococcal disease	11	ST-11 complex	5	2	F1-1	9	9	2	10	20	2	4	1	4	2	2	3	6	8	6	45	4	0
30030	M01 24106	United Kingdom	2001	Invasive Meningococcal disease	11	ST-11 complex	5	2	F1-1	9	9	2	10	20	2	4	1	4	2	2	3	6	8	6	45	4	0
30031	M01 24109	United Kingdom	2001	Invasive Meningococcal disease	11	ST-11 complex	5	2	F1-1	9	9	2	10	20	2	4	1	4	2	2	3	6	8	6	45	4	0
30032	M01 24109	United Kingdom	2001	Invasive Meningococcal disease	11	ST-11 complex	5	2	F1-1	9	9	2	10	20	2	4	1	4	2	2	3	6	8	6	45	4	0
30033	M01 24109	United Kingdom	2001	Invasive Meningococcal disease	11	ST-11 complex	5	2	F1-1	9	9	2	10	20	2	4	1	4	2	2	3	6	8	6	45	4	0
30034	M01 24113	United Kingdom	2001	Invasive Meningococcal disease	11	ST-11 complex	5	2	F1-1	9	9	2	10	20	2	4	1	4	2	2	3	6	8	6	45	4	0
30035	M01 24121	United Kingdom	2001	Invasive Meningococcal disease	11	ST-11 complex	5	2	F1-1	9	9	2	10	20	2	4	1	4	2	2	3	6	8	6	45	4	0
30036	M01 24121	United Kingdom	2001	Invasive Meningococcal disease	11	ST-11 complex	5	2	F1-1	9	9	2	10	20	2	4	1	4	2	2	3	6	8	6	45	4	0
30037	M01 24136	United Kingdom	2001	Invasive Meningococcal disease	11	ST-11 complex	5	2	F1-1	9	9	2	10	20	2	4	1	4	2	2	3	6	8	6	45	4	0
30038	M01 24139	United Kingdom	2001	Invasive Meningococcal disease	11	ST-11 complex	5	2	F1-1	9	9	2	10	20	2	4	1	4	2	2	3	6	8	6	45	4	0
30039	M01 24145	United Kingdom	2001	Invasive Meningococcal disease	11	ST-11 complex	5	2	F1-1	9	9	2	10	20	2	4	1	4	2	2	3	6	8	6	45	4	0
30040	M01 24149	United Kingdom	2001	Invasive Meningococcal disease	11	ST-11 complex	5	2	F1-1	9	9	2	10	20	2	4	1	4	2	2	3	6	8	6	45	4	0
30041	M01 24195	United Kingdom	2001	Invasive Meningococcal disease	11	ST-11 complex	5	2	F1-1	9	9	2	10	20	2	4	1	4	2	2	3	6	8	6	45	4	0
30043	M01 24208	United Kingdom	2001	Invasive Meningococcal disease	11	ST-11 complex	5	2	F1-1	9	9		10	20	2	4	1	4	2	2	3	6	8		45	4	0
30065	M14 24006	Turkey	2006	Invasive Meningococcal disease	11	ST-11 complex	5	2	F1-1	9	9	2	10	20	2	4	1	4		2	3	6	8	6	45	4	0
30066	M14 24006	Turkey	2005	Invasive Meningococcal disease	11	ST-11 complex	5	2	F1-1	9	9	2	10	20	2	4	1	4	2	2	3	6	8	6	45	4	0
30067	M14 24006	Turkey	2006	Invasive Meningococcal disease	11	ST-11 complex	5	2	F1-1	9	9	2	10	20		4	1	4	2	2	3	6	8	6	45	4	0
30069	M12 24015	United Kingdom	2012	Invasive Meningococcal disease	11	ST-11 complex	5	2	F1-1	22	22	2	10	60	2	4	1	4	2	2	3	6	8	6	45	4	1
30070	M12 24016	United Kingdom	2012	Invasive Meningococcal disease	11	ST-11 complex	5	2	F1-1	22	22	2	10	60	2	4	1	4	2	2	3	6	8	6	45	4	1
30071	M12 24019	United Kingdom	2012	carrier	11	ST-11 complex	5	2	F1-1	22	22	2	10	60	2	4	1	4	2	2	3	6	8	6	45	4	1
30072	M11 24009	United Kingdom	2011	Invasive Meningococcal disease	11	ST-11 complex	5	2	F1-1	22	22	2	10	60		4	1	4	2	2	3	6	8	6	45	4	1
30073	96057	Chad	1996	Invasive Meningococcal disease	11	ST-11 complex	5	2	F1-1	160	151	2	10	20	2	4	1	4	2	2	3	6	8	6	45	4	0
30074	2001001	Algeria	1999	Invasive Meningococcal disease	11	ST-11 complex	5	2	F1-1	160	151	2	10	20	2	4	1	4	2	2	3	6	8	6	45	4	0
30075	2000081	Senegal	2000	Invasive Meningococcal disease	11	ST-11 complex	5	2	F1-1	9	9	2	10	20	2	4	1	4	2	2	3	6	8	6	45	4	0
30076	2000175	Cameroon	2000	Invasive Meningococcal disease	11	ST-11 complex	5	2	F1-1	950	23	2	10	20	2	4	1	4	2	2	3	6	8	6	45	4	0
30077	2000176	Cameroon	2000	Invasive Meningococcal disease	11	ST-11 complex	5	2	F1-1	950	23	2	10	20		4	1	4	2	2	3	6	8	6	45	4	0
30078	2002011	Cameroon	2000	Invasive Meningococcal disease	11	ST-11 complex	5	2	F1-1	950	23	2		20	2	4	1	4	2	2	3	6		6	45	4	0
30079	2000058	Senegal	2000	Invasive Meningococcal disease	11	ST-11 complex	5	2	F1-1	9	9	2	10	20	2	4	1	4	2	2	3	6	8	6	45	4	0
30080	2001076	Algeria	2001	Invasive Meningococcal disease	11	ST-11 complex	5	2	F1-1	9	9	2	10	20	2	4	1	4	2	2	3	6	8	6	45	4	0
30081	2002015	Cameroon	2001	Invasive Meningococcal disease	11	ST-11 complex	5	2	F1-1	9	9	2	10	20	2	4	1	4	2	2	3	6	8	6	45	4	0
30082	2002016	Cameroon	2001	Invasive Meningococcal disease	11	ST-11 complex	5	2	F1-1	9	9	2	10	20	2	4	1	4	2	2	3	6	8	6	45	4	0
30083	2002021	Cameroon	2001	Invasive Meningococcal disease	11	ST-11 complex	5	2	F1-1	832	23	2	10	20	2	4	1	4	2	2	3	6	8	6	45	4	0
30085	2002029	Cameroon	2001	Invasive Meningococcal disease	11	ST-11 complex	5	2	F1-1	9	9	2	10	20	2	4	1	4	2	2	3	6	8	6	45	4	0
30086	2001068	Chad	2001	Invasive Meningococcal disease	11	ST-11 complex	5	2	F1-1	9	9	2	10	20	2	4	1	4	2	2	3	6	8	6	45	4	0
30087	2002018	Niger	2001	Invasive Meningococcal disease	11	ST-11 complex	5	2	F1-1	9	9	2	10	20		4	1	4	2	2	3	6	8	6	45	4	0
30088	2002019	Niger	2001	Invasive Meningococcal disease	11	ST-11 complex	5	2	F1-1	9	9	2	10	20	2	4	1	4	2	2	3	6	8	6	45	4	0
30089	2002039	Niger	2002	Invasive Meningococcal disease	11	ST-11 complex	5	2	F1-1	9	9	2	10	20	2	4	1	4	2	2	3	6	8	6	45	4	0
30090	2002040	Niger	2002	Invasive Meningococcal disease	11	ST-11 complex	5	2	F1-1	9	9	2	10	20	2	4	1	4	2	2	3	6	8	6	45	4	0
30091	2002058	Niger	2002	Invasive Meningococcal disease	11	ST-11 complex	5	2	F1-1	9	9	2	10	20	2	4	1	4	2	2	3	6	8	6	465	311	≥4
30092	2002059	Niger	2002	Invasive Meningococcal disease	11	ST-11 complex	5	2	F1-1	9	9	2	10	20	2	4	1	4	2	2	3	6	8	6	45	4	0
30093	2003019	Niger	2003	Invasive Meningococcal disease	11	ST-11 complex	5	2	F1-1	9	9	2	10	20	2	4	1	4	2	2	3	6	8	6	45	4	0
30094	2003034	Niger	2003	Invasive Meningococcal disease	11	ST-11 complex	5	2	F1-1	9	9	2	10	20	2	4	1	4	2	2	3	6	8	6	45	4	0
30095	2003035	Niger	2003	Invasive Meningococcal disease	11	ST-11 complex	5	2	F1-1	9	9	2	10	20	2	4	1	4	2	2	3	6	8	6	45	4	0
30096	2003054	Niger	2003	Invasive Meningococcal disease	11	ST-11 complex	5	2	F1-1	9	9	2	10	20	2	4	1	4	2	2	3	6	8	6	45	4	0
30097	2003055	Niger	2003	Invasive Meningococcal disease	11	ST-11 complex	5	2	F1-1	9	9	2	10	20	2	4	1	4	2	2	3	6	8	6	45	4	0
30098	2004264	Burkina Faso	2004	Invasive Meningococcal disease	11	ST-11 complex	5	2	F1-1	9	9	2		20	2	4	1	4	2	2	3	6		6	45	4	0
30099	2004265	Burkina Faso	2004	Invasive Meningococcal disease	11	ST-11 complex	5	2	F1-1	9	9	2	10	20	2	4	1	4	2	2	3	6	8	6	45	4	0
30100	2004267	Burkina Faso	2004	Invasive Meningococcal disease	11	ST-11 complex	5	2	F1-1	62	23	2	10	30	2	4	1	4	2	2	3	6	8	6	45	4	1
30101	2004268	Burkina Faso	2004	Invasive Meningococcal disease	11	ST-11 complex	5	2	F1-1	9	9	2	10	20	2	4	1	4	2	2	3	6	8	6	45	4	0
30104	2001213	Burkina Faso	2001	Invasive Meningococcal disease	11	ST-11 complex	5	2	F1-1	62	23	2	10	20		4	1	4	2	2	3	6	8	6	45	4	0
30105	2001214	Burkina Faso	2001	Invasive Meningococcal disease	11	ST-11 complex	5	2	F1-1	62	23	2	10	20		4	1	4	2	2	3	6	8	6	45	4	0
30106	2001215	Burkina Faso	2001	Invasive Meningococcal disease	11	ST-11 complex	5	2	F1-1	9	9	2	10	20	2	4	1	4	2	2	3	6	8	6	45	4	0
30107	2001069	Senegal	2001	Invasive Meningococcal disease	11	ST-11 complex	5	2	F1-1	9	9	2	10	20	2	4	1	4	2	2	3	6	8	6	45	4	0
30122	M00 24143	United Kingdom	2000	Invasive Meningococcal disease	11	ST-11 complex	5	2	F1-1	9	9	2	10	20	2	4	1	4	2	2	3	6	8	6	45	4	0
30123	M00 24197	United Kingdom	2000	Invasive Meningococcal disease	11	ST-11 complex	5	2	F1-1	9	9	2	10	20	2	4	1	4	2	2	3	6	8	6	45	4	0
30136	M13 24063	United Kingdom	2013	Invasive Meningococcal disease	11	ST-11 complex	5	2	F1-1	22	22	2	10	20	32	4	1	4	2	2	3	6	8	6	45	4	2
30137	M13 24063	United Kingdom	2013	Invasive Meningococcal disease	11	ST-11 complex	5	2	F1-1	22	22	2	10	20	2	4	1	4	2	2	3	6	8	6	45	4	0
30138	M13 24064	United Kingdom	2013	Invasive Meningococcal disease	11	ST-11 complex	5	2	F1-1	22	22	2	10	20	2	4	1	4	2	2	3	6	8	6	45	313	1
30139	M13 24065	United Kingdom	2013	Invasive Meningococcal disease	11	ST-11 complex	5	2	F1-1	22	22	2	10	20	32	4	1	4	2	2	3	6	8	6	45	4	2
30140	M13 24065	United Kingdom	2013	Invasive Meningococcal disease	11	ST-11 complex	5	2	F1-1	22	22	2		20	2	4	1	4	2	2	3	6		6	45	4	0
30141	M13 24066	United Kingdom	2013	Invasive Meningococcal disease	11	ST-11 complex	5	2	F1-1	22	22	2	10	20	2	4	1	4	2	2	3	6	8	6	45	4	0
30142	M13 24066	United Kingdom	2013	unknown	11	ST-11 complex	5	2	F1-1	930	764	2	10	20	32	4	1	4	2	2	3	6	8	6	45	4	2
30143	M13 24066	United Kingdom	2013	Invasive Meningococcal disease	11	ST-11 complex	5	2	F1-1	22	22	2	10	20	2	4	1	212	2	2	3	1	8	6	45	4	≥4
30144	M13 24066	United Kingdom	2013	Invasive Meningococcal disease	11	ST-11 complex	5	2	F1-1	22	22	2	10	20	2	4	1	212	2	2	3	1	8	6	45	4	≥4
30145	M13 24067	United Kingdom	2013	Invasive Meningococcal disease	11	ST-11 complex	5	2	F1-1	22	22	2	10	20	32	4	1	4	2	2	3	6	8	6	45	4	2
30146	M13 24067	United Kingdom	2013	Invasive Meningococcal disease	11	ST-11 complex	5-1	10-4	F1-1	22	22	2	10	20	30	4	1	4	2	2	3	6	8	6	45	4	1
30147	M13 24068	United Kingdom	2013	Invasive Meningococcal disease	11	ST-11 complex	5	2	F1-1	22	22	2	10	20	2	4	1	4	2	2	3	6	8	6	446	4	≥4
30148	M13 24068	United Kingdom	2013	Invasive Meningococcal disease	11	ST-11 complex	5	2	F1-1	22	22	2	10	20	32	4	1	4	2	2	3	6	8	6	45	4	2
30150	M13 24072	United Kingdom	2013	Invasive Meningococcal disease	11	ST-11 complex	5	2	F1-1	22	22	2	10	20	2	4	1	4	2	2	3	6	8	6	45	4	0
30151	M13 24072	United Kingdom	2013	Invasive Meningococcal disease	11	ST-11 complex	5	2	F1-1	22	22	2	10	20	2	4	1	4	2	2	3	6	8	6	45	4	0
30152	M13 24073	United Kingdom	2013	Invasive Meningococcal disease	11	ST-11 complex	5	2	F1-1	22	22	2	10	20	2	4	1	4	2	2	3	6	8	6	45	4	0
30153	M13 24073	United Kingdom	2013	Invasive Meningococcal disease	11	ST-11 complex	5	2	F1-1	22	22	2	10	20	32	4	1	4	2	2	3	6	8	6	45	4	2
30154	M14 24000	United Kingdom	2014	Invasive Meningococcal disease	11	ST-11 complex	5	2	F1-1	22	22	2	10	20	32	4	1	4	2	2	3	6	8	6	45	4	2
30155	M14 24000	United Kingdom	2014	Invasive Meningococcal disease	11	ST-11 complex	5	2	F1-1	22	22	2	10	20	2	4	1	4	2	2	3	6	8	6	45	4	0
30156	M14 24000	United Kingdom	2014	Invasive Meningococcal disease	11	ST-11 complex	5	2	F1-1	22	22	2	10	20	2	4	4	16	2	2	10	6	8	6	45	4	≥4
30157	M14 24001	United Kingdom	2014	Invasive Meningococcal disease	11	ST-11 complex	5	2	F1-1	22	22	2	10	20	2	4	1	4	2	2	3	6	8	6	45	4	0
30158	M14 24001	United Kingdom	2014	Invasive Meningococcal disease	11	ST-11 complex	5	2	F1-1	928	762	2	10	20	2	4	1	4	2	2	3	6	8	6	45	4	0
30159	M14 24002	United Kingdom	2014	Invasive Meningococcal disease	8621	ST-11 complex	5	2	F1-1	22	22	2	10	20	2	4	1	4	2	2	3	6	8	6	45	4	0
30160	M14 24002	United Kingdom	2014	Invasive Meningococcal disease	11	ST-11 complex	5	2	F1-1	22	22	2	10	20	32	4	1	4	2	2	3	6	8	6	45	4	2
30161	M14 24002	United Kingdom	2014	Invasive Meningococcal disease	11	ST-11 complex	5	2	F1-1	22	22	2	10	20	32	4	1	4	2	2	3	6	8	6	45	4	2
30162	M14 24003	United Kingdom	2014	Invasive Meningococcal disease	11	ST-11 complex	5	2	F1-1	22	22	2	10	20	32	4	1	4	2	2	3	6	8	6	45	4	2
30163	M14 24004	United Kingdom	2014	Invasive Meningococcal disease	11	ST-11 complex	5	2	F1-1	22	22	2	10	20	2	4	1	4	2	2	3	6	8	6	45	4	0
30164	M14 24004	United Kingdom	2014	Invasive Meningococcal disease	11	ST-11 complex	5	2	F1-1	22	22	2	10	20	32	4	1	4	2	2	3	6	8	6	45	4	2
30165	M14 24005	United Kingdom	2014	Invasive Meningococcal disease	11	ST-11 complex	5	2	F1-1	22	22	2	10	20	2	4	1	4	2	2	3	6	8	6	45	4	0
30166	M14 24005	United Kingdom	2014	Invasive Meningococcal disease	10651	ST-11 complex	5	2	F1-1	22	22	2	10	20	2	4	1	4	2	2	3	6	8	6	45	4	0
30167	M14 24005	United Kingdom	2014	Invasive Meningococcal disease	11	ST-11 complex	5	2	F1-1	22	22	2	10	20	32	4	1	4	2	2	3	6	8	6	45	4	2
30168	M14 24007	United Kingdom	2014	Invasive Meningococcal disease	11	ST-11 complex	5	2	F1-1	22	22	2	10	20	32	4	1	4	2	2	3	6	8	6	45	4	2
30169	M14 24008	United Kingdom	2014	Invasive Meningococcal disease	11	ST-11 complex	5	2	F1-1	22	22	2	10	20	2	4	1	4	2	2	3	6	8	6	45	4	0
30170	M14 24008	United Kingdom	2014	unknown	11	ST-11 complex	5	2	F1-1	22	22	2	10	20	32	94	1	4	2	2	3	6	8	6	45	4	3
30174	M97 25045	United Kingdom	1997	Invasive Meningococcal disease	11	ST-11 complex	5	2	F1-1	160	151	2	10	20	2	4	1	4	2	2	3	6	8	6	45	4	0
30176	M97 25163	United Kingdom	1997	Invasive Meningococcal disease	11	ST-11 complex	5	2	F1-1	160	151	2	10	20	2	4	1	4	2	2	3	6	8	6	45	4	0
30178	M98 25003	United Kingdom	1998	Invasive Meningococcal disease	1237	ST-11 complex	5	2	F1-1	22	22		10	20	2	4	1	4	2	2	3	6	8	6	45	4	0
30179	M98 25103	United Kingdom	1998	Invasive Meningococcal disease	11	ST-11 complex	5	2	F1-1	160	151	2	10	20	2	4	1	4	2	2	3	6	8	6	45	4	0
30180	M98 25153	United Kingdom	1998	Invasive Meningococcal disease	11	ST-11 complex	5	2	F1-1	9	9	2	10	20	2	4	1	4	2	2	3	6	8	6	45	4	0
30181	M98 25352	United Kingdom	1998	Invasive Meningococcal disease	11	ST-11 complex	5	2	F1-1	160	151	2	10	20	2	4	1	4	2	2	3	6	8	6	45	4	0
30183	M99 24261	Malta	1999	Invasive Meningococcal disease	11	ST-11 complex	5	2	F1-1	160	151	2	10	20	2	4	1	4	2	2	3	6	8	6	45	4	0
30184	M99 24385	Malta	1999	Invasive Meningococcal disease	11	ST-11 complex	5	2	F1-1	98	90	2	10	20		4	1	4	2	2	3	6	8	6	45	4	0
30234	M96 25231	United Kingdom	1996	Invasive Meningococcal disease	11	ST-11 complex	5	2	F1-1	22	22	2		20	2	4			2	2	3	6		6	67	5	≥4
30235	M96 25352	United Kingdom	1996	Invasive Meningococcal disease	11	ST-11 complex	5	2	F1-1	160	151	2		20	2	4	1	4	2	2	3	6		6	45	4	0
30236	M96 25520	United Kingdom	1996	Invasive Meningococcal disease	11	ST-11 complex	5	2	F1-1	160	151	2	10	20		4	1	4	2	2	3	6	8	6	45	4	0
30237	M96 25568	United Kingdom	1996	Invasive Meningococcal disease	11	ST-11 complex	5	2	F3-9	22	22	2	10	20		4	1	4	2	2	3	6	8	6	45	4	0
30238	M96 25624	United Kingdom	1996	Invasive Meningococcal disease	11	ST-11 complex	5	2	F1-1	160	151	2	10	20	2	4	1	4	2	2	3	6	8	6	45	4	0
30251	H87 00009	United Kingdom	1987	Invasive Meningococcal disease	11	ST-11 complex	5	2	F1-1	19	19	2	10	20	2	4	1	4	2	2	3	6	8	6	45	4	0
30253	K89 00057	United Kingdom	1989	Invasive Meningococcal disease	11	ST-11 complex	5	2	F5-1	324	277	2	10	20	2	94	1	4	2	2	3	6	8	6	45	4	1
30254	L90 00190	United Kingdom	1990	Invasive Meningococcal disease	11	ST-11 complex	5	2	F3-9	22	22	2	10	20	2	4	1	4	2	2	3	6	8	6	45	4	0
30255	L90 00219	United Kingdom	1990	Invasive Meningococcal disease	11	ST-11 complex	19	15	F1-1	19	19	2	10	20	2	4	1	4	2	2	3	6	8	6	45	4	0
30265	M01 24210	United Kingdom	2001	Invasive Meningococcal disease	11	ST-11 complex	5	2	F1-1	9	9	2	10	20	2	4	1	4	2	2	3	6	8	6	45	4	0
30266	M01 24250	United Kingdom	2001	Invasive Meningococcal disease	11	ST-11 complex	5	2	F1-1	9	9	2	10	20	2	4	1	4	2	2	3	6	8	6	45	4	0
30267	M01 24250	United Kingdom	2001	Invasive Meningococcal disease	11	ST-11 complex	5	2	F1-1	9	9	2	10	20	2	4	1	4	2	2	3	6	8	6	45	4	0
31148	M14 24041	Unknown	2008	Invasive Meningococcal disease	11	ST-11 complex	5	2	F1-1	22	22	2		20	2	4	1	4	2	2	3	6	8	6	45	4	0
31149	M14 24041	Unknown	2010	Invasive Meningococcal disease	11	ST-11 complex	5	2	F1-1	22	22	2	10	20	2	4	1	4	2	2	3	6	8	6	45	137	1
31150	M14 24041	Unknown	2011	Invasive Meningococcal disease	10856	ST-11 complex	5	2	F1-1	22	22	2	10	20	2	4	1	4	2	2	3	6	8	6	45	4	0
31151	M14 24041	Unknown	2011	Invasive Meningococcal disease	10857	ST-11 complex	5	2	F1-1	22	22	2	10	20	2	4	1	4	2	2	3	6	8	6	45	4	0
31152	M14 24041	Unknown	2012	Invasive Meningococcal disease	11	ST-11 complex	5	2	F1-1	22	22	2	10	20	2	4	1	4	2	2	3	6	8	6	45	4	0
31155	M14 24041	Unknown	2011	Invasive Meningococcal disease	11	ST-11 complex	5	2	F1-1	160	151	2	10	20	2	4	1	4	2	2	3	6	8	6	45	4	0
31156	M14 24041	Unknown	2011	Invasive Meningococcal disease	11	ST-11 complex	5	2	F1-1	160	151	2	10	20		4	1	4	203	2	3	6	8	6	45	4	1
31157	M14 24041	Unknown	2011	Invasive Meningococcal disease	11	ST-11 complex	5	2	F1-1	160	151	2	10	20	2	4	1	4	2	2	3	6	8	6	45	4	0
31158	M14 24041	Unknown	2010	Invasive Meningococcal disease	11	ST-11 complex	5	2	F1-1	22	22	2	10	20	2	4	1	4	2	2	3	6	8	6	45	4	0
31159	M14 24042	Unknown	2008	Invasive Meningococcal disease	11	ST-11 complex	5	2	F1-1	160	151	2	10	20	2	4	1	4	2	2	3	6	8	6	45	4	0
31161	M14 24042	Unknown	2008	Invasive Meningococcal disease	11	ST-11 complex	5	2	F1-1	160	151	2	10	20	2	4	1	4	2	2	3	6	8	6	45	4	0
31164	M14 24044	France	2000	Invasive Meningococcal disease	11	ST-11 complex	5	2	F1-1	9	9	2	10	20	2	4	1	4	2	2	3	6	8	6	45	4	0
31165	M14 24044	France	2000	Invasive Meningococcal disease	11	ST-11 complex	5	2	F1-1	9	9	2	10	20	2	4	1	4	2	2	3	6	8	6	45	4	0
31166	M14 24044	France	2014	Invasive Meningococcal disease	11	ST-11 complex	5	2	F1-1	22	22	2	10	20	2	4	1	4	2	2	3	6	8	6	543	4	1
31167	M14 24044	France	2014	Invasive Meningococcal disease	11	ST-11 complex	5	2	F1-1	9	9	2	10	20	2	4	1	4	2	2	3	6	8	6	544	4	1
31168	M14 24044	France	2014	Invasive Meningococcal disease	11	ST-11 complex	5	2	F1-1	22	22	2	10	20		4	1	4	2	2	3	6	8	6	45	4	0
31169	M14 24044	France	2014	Invasive Meningococcal disease	11	ST-11 complex	5	2	F1-1	22	22	2	10	20	32	4	1	347	2	2	3	6	8	6	45	4	3
31310	NM174	United States	1998	Invasive Meningococcal disease	11	ST-11 complex	5	2	F1-1	160	151	2	10	20	2	4	1	4	2	2	3	6	8	6	45	4	0
31311	NM3147	United States	2008	Invasive Meningococcal disease	11	ST-11 complex	5	2	F1-1	160	151	2	10	20	2	4	1	4	2	2	3	6	8	6	45	4	0
31312	2001072	Mauritius	2001	Invasive Meningococcal disease	11	ST-11 complex	5	2	F1-1	9	9	2	10	20	2	4	1	4	2	2	3	6	8	6	45	4	0
31313	2001073	Mauritius	2001	Invasive Meningococcal disease	11	ST-11 complex	5	2	F1-1	9	9	2	10	20	2	4	1	4	2	2	3	6	8	6	45	4	0
31314	2005079	Chad	2005	Invasive Meningococcal disease	11	ST-11 complex	5	2	F1-1	9	9	2	10	20	2	4	1	4	2	2	3	6	8	6	45	4	0
31315	2005040	Chad	2005	Invasive Meningococcal disease	11	ST-11 complex	5	2	F1-1	9	9	2	10	20	2	4	1	4	2	2	3	6	8	6	45	4	0
31316	2002004	France	2002	Invasive Meningococcal disease	11	ST-11 complex	5	2	F1-1	160	151	2	10	20	2	4	1	4	2	2	3	6	8	6	45	4	0
31317	NM3686	Brazil	2001	Invasive Meningococcal disease	11	ST-11 complex	5	2	F1-1	932	766	2	10	20	2	4	1	4	2	2	3	6	8	6	45	4	0
31319	M10208	Chile	2008	Invasive Meningococcal disease	11	ST-11 complex	5	2	F1-1	752	623	2	10	20	2	4	1	4	2	2	3	6	8	6	45	4	0
31320	NM3687	Brazil	1997	Invasive Meningococcal disease	11	ST-11 complex	5	2	F1-1	160	151	2	10	20	2	4	1	4	2	2	3	6	8			4	0
31321	NM3681	The Gambia	1995	Invasive Meningococcal disease	11	ST-11 complex	5	2	F1-1	160	151	2	10	20	2	4	1	4	2	2	3	6	8	6	45	4	0
31322	M20599	Chile	1999	Invasive Meningococcal disease	11	ST-11 complex	5-9	10	F3-6	22	22	2	10	20	2	143	1	2	13	3	7	15	8	6	45	4	≥4
31326	NM3684	The Netherlands	1986	Invasive Meningococcal disease	1287	ST-11 complex	5	2	F1-1	22	22	2	10	20	2	4	1	4	2	2	3	6	8	6	45	4	0
31327	NM3685	Indonesia	1996	Invasive Meningococcal disease	11	ST-11 complex	5	2	F1-1	160	151	2	10	20	2	4	1	4	2	2	3	6	8	6	45	4	0
31328	NM3688	Brazil	2001	Invasive Meningococcal disease	11	ST-11 complex	5	2	F1-1	160	151	2	10	20	2	4	1	4	2	2	3	6	8	6	45	4	0
31332	NM3683	Canada	1970	Invasive Meningococcal disease	11	ST-11 complex	5	2	F1-1	22	22	2	323	159	2	4	1	348	2	2	3	11	8	6	45	4	≥4
35131	0039/96	Czech Republic	1996	Invasive Meningococcal disease	11	ST-11 complex	5	2	F3-1	22	22	2	10	20	17	4	1	4	2	2	3	6	8	6	45	4	1
35371	12.7350.H	United Kingdom	2012	Invasive Meningococcal disease	11	ST-11 complex	5	2	F1-1	22	22	2	10	20	2	4	1	4	2	2	3	6	8	6	45	4	0
35397	13.8552.X	United Kingdom	2013	Invasive Meningococcal disease	11	ST-11 complex	5	2	F1-1	22	22	2	10	20	32	4	1	4	2	2	3	6	8	6	45	4	2
35425	M13 24053	United Kingdom	2013	Invasive Meningococcal disease	11	ST-11 complex	5	2	F1-1	22	22	2	296	20	32	4	1	4	2	2	3	6	8	6	45	4	3
35507	M13 24070	United Kingdom	2013	Invasive Meningococcal disease	11	ST-11 complex	5	2	F1-1	22	22	2	10	20		156	1	4	2	2	3	6	8	6	45	4	1
35581	M14 24009	United Kingdom	2014	Invasive Meningococcal disease	11	ST-11 complex	5	2	F1-1	22	22	2	10	20	2	4	1	4	2	2	3	6	8	6	45	4	0
35598	M14 24011	United Kingdom	2014	Invasive Meningococcal disease	11	ST-11 complex	5	2	F1-1	22	22	2	10	20	2	4	1	4	2	2	3	6	8	6	45	4	0
35614	M14 24013	United Kingdom	2014	Invasive Meningococcal disease	11	ST-11 complex	5	2	F1-1	22	22	2	10	20	2	4	1	4	2	2	3	6	8	6	45	4	0
35618	M14 24014	United Kingdom	2014	Invasive Meningococcal disease	11	ST-11 complex	5	2	F1-1	239	256	2	10	20	32	4	1	4	2	2	3	6	8	6	45	4	2
35621	M14 24014	United Kingdom	2014	Invasive Meningococcal disease	11	ST-11 complex	5	2	F1-1	22	22	2	10	20	2	4	1	4	2	2	3	6	8	6	45	4	0
35622	M14 24014	United Kingdom	2014	Invasive Meningococcal disease	11	ST-11 complex	5	2	F1-1	928	762	2	10	20	2	4	1	4	2	2	3	6	8	6	45	4	0
35624	M14 24015	United Kingdom	2014	Invasive Meningococcal disease	11	ST-11 complex	5	2	F1-1	22	22	2	10	20	32	4	1	4	2	2	3	6	8	6	45	4	2
35632	M14 24017	United Kingdom	2014	Invasive Meningococcal disease	11	ST-11 complex	5	2	F1-1	22	22	2	10	20		4	1	4	2	2	3	6	8	6	45	4	0
35634	M14 24018	United Kingdom	2014	Invasive Meningococcal disease	11	ST-11 complex	5	2	F1-1	22	22	2	10	20	32	4	1	4	2	2	3	6	8	6	45	4	2
35635	M14 24019	United Kingdom	2014	Invasive Meningococcal disease	11	ST-11 complex	5	2	F1-1	1030	13	2	10	20	2	4	1	4	2	2	3	6	8	6	45	4	0
35638	M14 24020	United Kingdom	2014	Invasive Meningococcal disease	11	ST-11 complex	5	2	F1-1	22	22	2	10	20	32	4	1	4	2	2	3	6	8	6	45	4	2
35643	M14 24021	United Kingdom	2014	Invasive Meningococcal disease	11	ST-11 complex	5	2	F1-1	22	22	2	10	20	2	4	1	4	2	2	3	6	8	6	45	4	0
35651	M14 24022	United Kingdom	2014	Invasive Meningococcal disease	11	ST-11 complex	5	2	F1-1	22	22	2	10	20	2	4	1	4	2	2	3	6	8	6	45	4	0
35664	M14 24024	United Kingdom	2014	Invasive Meningococcal disease	11292	ST-11 complex	5	2	F1-1	22	22	2	10	20	2	4	1	4	2	2	3	6	8	6	45	4	0
35670	M14 24025	United Kingdom	2014	Invasive Meningococcal disease	11	ST-11 complex	5	2	F1-1	22	22	2	10	20	32	4	1	4	2	2	3	6	8	6	45	4	2
35674	M14 24025	United Kingdom	2014	Invasive Meningococcal disease	11	ST-11 complex	5	2	F1-1	22	22	2	10	20	32	4	1	4	2	2	3	6	8	6	45	4	2
35675	M14 24025	United Kingdom	2014	Invasive Meningococcal disease	11	ST-11 complex	5	2	F1-1	22	22	2	10	20	32	4	1	4	2	2	3	6	8	6	45	4	2
35686	M14 24027	United Kingdom	2014	Invasive Meningococcal disease	11	ST-11 complex	5	2	F1-1	22	22	2	10	20	32	4	1	4	2	2	3	6	8	6	45	4	2
35687	M14 24027	United Kingdom	2014	Invasive Meningococcal disease	10651	ST-11 complex	5	2	F1-1	22	22	2	10	20	2	4	1	4	2	2	3	6	8	6	45	4	0
35689	M14 24028	United Kingdom	2014	Invasive Meningococcal disease	11	ST-11 complex	5-1	10-1	F1-1	22	22	2	10	20		4	1	137	2	2	3	6	8	6	45	4	≥4
35690	M14 24028	United Kingdom	2014	Invasive Meningococcal disease	11	ST-11 complex	5	2	F1-1	22	22	2	10	20	32	4	1	4	2	2	91	6	8	6	45	4	3
35700	M14 24029	United Kingdom	2014	Invasive Meningococcal disease	10651	ST-11 complex	5	2	F1-1	22	22	2	10	20	2	4	1	4	2	2	3	6	8	6	45	4	0
35702	M14 24030	United Kingdom	2014	Invasive Meningococcal disease	11	ST-11 complex	5	2	F1-1	22	22	2	10	20	32	4	1	4	2	2	3	6	8	6	45	4	2
35722	M14 24033	United Kingdom	2014	Invasive Meningococcal disease	11	ST-11 complex	5	2	F1-1	22	22	2	10	20		4	1	4	2	2	3	6	8	6	45	4	0
35725	M14 24034	United Kingdom	2014	Invasive Meningococcal disease	11	ST-11 complex	5	2	F1-1	22	22	2	10	20	2	4	1	4	2	2	3	6	8	6	45	4	0
35728	M14 24034	United Kingdom	2014	Invasive Meningococcal disease	11	ST-11 complex	5	2	F1-1	22	22	2	10	20		4	1	4	2	2	3	6	8	6	45	4	0
35731	M14 24035	United Kingdom	2014	Invasive Meningococcal disease	11	ST-11 complex	5	2	F1-1	22	22	2	10	20	32	4	1	4	2	2	3	6	8	6	45	4	2
35754	M14 24038	United Kingdom	2014	Invasive Meningococcal disease	11	ST-11 complex	5	2	F1-1	22	22	2	10	20	32	4	1	4	2	2	3	6	8	6	45	4	2
35763	M14 24040	United Kingdom	2014	Invasive Meningococcal disease	11	ST-11 complex	5	2	F1-1	22	22	2	10	20	2	4	1	4	2	2	3	6	8	6	45	4	0
35782	M14 24046	United Kingdom	2014	Invasive Meningococcal disease	11	ST-11 complex	5	2	F1-1	22	22	2	10	20		4	1	4	2	2	3	6	8	6	45	4	0
35786	M14 24046	United Kingdom	2014	Invasive Meningococcal disease	11	ST-11 complex	5	2	F1-1	22	22	2		20	32	4	1	4	2	2	3	6		6	45	4	2
35788	M14 24047	United Kingdom	2014	Invasive Meningococcal disease	11	ST-11 complex	5	2	F1-1	22	22	2	10	20	2	4	1	4	2	2	3	6	8	6	45	4	0
35792	M14 24047	United Kingdom	2014	Invasive Meningococcal disease	11	ST-11 complex	5	2	F1-1	22	22	2	10			4	1	4	2	2	3	6	8	6	45	4	0
35796	M14 24047	United Kingdom	2014	Invasive Meningococcal disease	11	ST-11 complex	5	2	F1-1	22	22	2	10	20		4	1		2	2	3	6	8	6	45	4	0
35799	M14 24048	United Kingdom	2014	Invasive Meningococcal disease	11	ST-11 complex	5	2	F1-1	22	22	2	10	20	2	4	1	4	2	2	3	6	8	6	45	4	0
35800	M14 24048	United Kingdom	2014	Invasive Meningococcal disease	11	ST-11 complex	5	2	F1-1	22	22	2	10	20	32	4	1	4	2	2	3	6	8	6	45	4	2
35801	M14 24048	United Kingdom	2014	Invasive Meningococcal disease	11	ST-11 complex	5	2	F1-1	22	22	2	10	20	32	4	1	4	2	2	3	6	8	6	45	4	2
35806	M14 24049	United Kingdom	2014	Invasive Meningococcal disease	10651	ST-11 complex	5	2	F1-1	22	22	2	10	20	2	4	1	4	2	2	3	6	8	6	45	4	0
35807	M14 24049	United Kingdom	2014	Invasive Meningococcal disease	10651	ST-11 complex	5	2	F1-1	22	22	2	10	20		4	1	4	2	2	3	6	8	6	45	4	0
35808	M14 24049	United Kingdom	2014	Invasive Meningococcal disease	11	ST-11 complex	5	2	F1-1	22	22	2	10	20	2	4	1	4	2	2	3	6	8	6	642	4	1
35809	M14 24049	United Kingdom	2014	Invasive Meningococcal disease	11	ST-11 complex	5	2	F1-1	22	22	2	10	20		4	1	4	2	2	3	6	8	6	45	4	0
35810	M14 24049	United Kingdom	2014	Invasive Meningococcal disease	11	ST-11 complex	5	2	F1-1	22	22	2	10	20		4	1	4	2	2	3	6	8	6	45	4	0
35811	M14 24050	United Kingdom	2014	Invasive Meningococcal disease	11	ST-11 complex	5	2	F1-1	22	22	2	10	20		4	1	4	2	2	3	6	8	6	45	4	0
